# Supplementary material for: Optimized PCR Conditions and Increased shRNA Fold Representation Improve Reproducibility of Pooled shRNA Screens
Source: PLoS One. 2012 Aug 1;7(8):e42341. doi: 10.1371/journal.pone.0042341 (PMC3411659; doi:10.1371/journal.pone.0042341)
Supplement: Table S2 — List of primary hits identified in the HEK293 viability screen. (XLSX) [file pone.0042341.s007.xlsx]

## Sheet: Supplemental table information
Table S2A	Primary hits identified by microarray analysis in the S100 screen biological replicate A
Table S2B	Primary hits identified by microarray analysis in the S100 screen biological replicate B
Table S2C	Overlapping hits identified by microarray analysis in the S100 screen biological replicates A and B
Table S2D	Primary hits identified by microarray analysis in the S500 screen biological replicate A
Table S2E	Primary hits identified by microarray analysis in the S500 screen biological replicate B
Table S2F	Overlapping hits identified by microarray analysis in the S500 screen biological replicates A and B
Table S2G	Primary hits identified by microarray analysis in the S100 screen with combined biological replicates (A & B)
Table S2H	Primary hits identified by microarray analysis in the S500 screen with combined biological replicates (A & B)
Table S2I	Overlapping hits identified by microarray analysis in the S100 (A & B) and S500 (A & B) screens
Table S2J	Primary hits identified by NGS in the S100 screen biological replicate A
Table S2K	Primary hits identified by NGS in the S100 screen biological replicate B
Table S2L	Overlapping hits identified by NGS in the S100 screen biological replicates A and B
Table S2M	Primary hits identified by NGS in the S500 screen biological replicate A
Table S2N	Primary hits identified by NGS in the S500 screen biological replicate B
Table S2O	Overlapping hits identified by NGS in the S500 screen biological replicates A and B
Table S2P	Primary hits identified by NGS in the S100 screen with combined biological replicates (A & B)
Table S2Q	Primary hits identified by NGS in the S500 screen with combined biological replicates (A & B)
Table S2R	Overlapping hits identified by NGS in the S100 (A & B) and S500 (A & B) screens

## Sheet: 2A 
Primary hits identified by microarray analysis in the S100 screen biological replicate A
CloneId	T0_Signal	T1_Signal	FoldChange	P-Value	Benjamini-Hochburg Adjusted P-Value	GeneSymbol	GeneDefinition	NCBI_GeneIDList
V2HS_97517	397.383	96.2033	-4.44257	0.0254	0.0491938	EIF3EIP	eukaryotic translation initiation factor 3, subunit E interacting protein	51386
V2HS_171702	1444.15	793.281	-2.14171	0.02362	0.0461046	TYK2	tyrosine kinase 2	7297
V2HS_18516	822.654	424.113	-2.52345	0.02341	0.0457565	SLC12A4	solute carrier family 12 (potassium/chloride transporters), member 4	6560
V2HS_203252	242.192	558.3	2.0897	0.02177	0.0427824	KRAS, Kras	v-Ki-ras2 Kirsten rat sarcoma viral oncogene homolog, v-Ki-ras2 Kirsten rat sarcoma viral oncogene homolog	3845, 16653
V2HS_152764	1498.94	553.528	-4.5539	0.0216	0.0424714	SDHC	succinate dehydrogenase complex, subunit C, integral membrane protein, 15kDa	6391
V2HS_94255	54.7149	5.24313	-6.26036	0.02099	0.0413733	ACTN2	actinin, alpha 2	88
V2HS_259266	970.134	375.801	-4.43225	0.02	0.0396816	NECAB1	N-terminal EF-hand calcium binding protein 1	64168
V2HS_67898	1398.91	580.436	-2.51103	0.01935	0.0385613	STX8	syntaxin 8	9482
V2HS_284683	2541.34	1344.31	-2.16069	0.01922	0.0383234	STX19	syntaxin 19	415117
V2HS_267139	31.9859	5.01616	-4.14774	0.01757	0.0355233	G30	putative protein LG30	282706
V2HS_242022	973.073	369.689	-2.38151	0.01458	0.0301098	EIF3G	eukaryotic translation initiation factor 3, subunit G	8666
V2HS_150029	174.574	100.383	-3.00428	0.01356	0.0282944	BLK	B lymphoid tyrosine kinase	640
V2HS_172448	1.13176	3.67234	2.14425	0.01228	0.0259002	CUL5	cullin 5	8065
V2HS_85329	626.898	316.572	-2.35949	0.01185	0.0250884	DNTTIP2	deoxynucleotidyltransferase, terminal, interacting protein 2	30836
V2HS_197989	88.9694	45.303	-2.34201	0.01077	0.023004	IPP	intracisternal A particle-promoted polypeptide	3652
V2HS_230816	1142.6	434.178	-2.38711	0.01075	0.0229681	SRD5A2	steroid-5-alpha-reductase, alpha polypeptide 2 (3-oxo-5 alpha-steroid delta 4-dehydrogenase alpha 2)	6716
V2HS_16654	24.6124	3.89234	-6.2458	0.01066	0.022796	CREG1	cellular repressor of E1A-stimulated genes 1	8804
V2HS_225554	3446.48	1405.72	-2.52183	0.0097	0.0208852	TCP1, Tcp1	t-complex 1, t-complex protein 1	6950, 21454
V2HS_58381	342.921	166.54	-2.44163	0.00968	0.0208608	PITPNA, Pitpna, Pitpna	phosphatidylinositol transfer protein, alpha, phosphatidylinositol transfer protein, alpha, phosphatidylinositol transfer protein, alpha	5306, 18738, 29525
V2HS_51305	1133.11	449.887	-2.54889	0.00899	0.0195193	FEM1C	fem-1 homolog c (C. elegans)	56929
V2HS_153992	810.71	1814.37	2.14266	0.00875	0.0190899	TGM4	transglutaminase 4 (prostate)	7047
V2HS_26368	631.545	218.489	-2.83446	0.00844	0.0184526	IL20	interleukin 20	50604
V2HS_157360	2162.02	968.768	-2.48712	0.00842	0.01842	DHRS12	dehydrogenase/reductase (SDR family) member 12	79758
V2HS_157742	2784.02	5897.45	2.21306	0.00842	0.01842	GEMIN6	gem (nuclear organelle) associated protein 6	79833
V2HS_27184	1757.31	812.271	-2.00833	0.00837	0.0183273	THOC5	THO complex 5	8563
V2HS_48333	49.8296	17.8207	-2.63624	0.00733	0.0162819	HS3ST4	heparan sulfate (glucosamine) 3-O-sulfotransferase 4	9951
V2HS_133895	2018.75	902.686	-2.55438	0.0069	0.0154406	LAMC1	laminin, gamma 1 (formerly LAMB2)	3915
V2HS_55189	1590.23	4056.86	2.34853	0.00689	0.0154326	RAB15	RAB15, member RAS onocogene family	376267
V2HS_91423	56.3817	25.085	-3.23822	0.00686	0.0153749	GOLIM4	golgi integral membrane protein 4	27333
V2HS_114089	662.742	1425.38	2.13433	0.00638	0.0143659	GBP1	guanylate binding protein 1, interferon-inducible, 67kDa	2633
V2HS_113615	361.684	103.574	-3.83733	0.00609	0.0137989	LPAR1	lysophosphatidic acid receptor 1	1902
V2HS_255274	930.306	245.301	-4.23504	0.00572	0.0130506	EIF4A3	eukaryotic translation initiation factor 4A, isoform 3	9775
V2HS_60862	1333.79	689.821	-2.20581	0.0055	0.0126083	RHOU	ras homolog gene family, member U	58480
V2HS_15002	83.5374	9.71771	-6.35918	0.00514	0.0118583	RUNX1T1, Runx1t1, Runx1t1	runt-related transcription factor 1; translocated to, 1 (cyclin D-related), runt-related transcription factor 1; translocated to, 1 (cyclin D-related), runt-related transcription factor 1; translocated to, 1 (cyclin D-related)	862, 12395, 362489
V2HS_171717	5.32711	2.87177	-2.19974	0.0044	0.0102956	UBA1	ubiquitin-like modifier activating enzyme 1	7317
V2HS_115234	8133.4	3281.74	-2.20132	0.00436	0.010212	RAB23	RAB23, member RAS oncogene family	51715
V2HS_48528	194.513	397.181	2.05678	0.00428	0.0100506	LRP2	low density lipoprotein-related protein 2	4036
V2HS_49798	541.593	201.215	-3.32963	0.00405	0.00957586	FGFBP1	fibroblast growth factor binding protein 1	9982
V2HS_179237	211.267	69.4369	-4.9951	0.00367	0.00876049	OAF, ZFYVE20	zinc finger, FYVE domain containing 20| OAF homolog (Drosophila)	64145, 220323
V2HS_156698	1711.67	898.89	-2.42335	0.00362	0.00866403	TMEM100	transmembrane protein 100	55273
V2HS_23218	973.079	430.284	-2.12425	0.00336	0.00811158	SNX3	sorting nexin 3	8724
V2HS_69591	400.864	171.93	-3.03883	0.00328	0.00793701	CORO2B	coronin, actin binding protein, 2B	10391
V2HS_207458	462.093	156.557	-2.49032	0.00292	0.00714239	LOC100128936, RPL10A, Rpl10a	ribosomal protein L10a| similar to ribosomal protein L10a, ribosomal protein L10A	4736, 81729, 100128936
V2HS_139377	1344.13	2890.94	2.15623	0.00265	0.00652836	LOC100130100	similar to hCG26659	100130100
V2HS_68242	271.346	77.634	-4.28729	0.00231	0.0057734	MED23	mediator complex subunit 23	9439
V2HS_94067	181.869	401.947	2.38304	0.00205	0.00518453	TNFRSF1A	tumor necrosis factor receptor superfamily, member 1A	7132
V2HS_42342	255.672	73.7388	-3.90319	0.00203	0.00514115	TOP3A	topoisomerase (DNA) III alpha	7156
V2HS_114878	1208.09	582.539	-2.14087	0.00199	0.00505046	ST8SIA3	ST8 alpha-N-acetyl-neuraminide alpha-2,8-sialyltransferase 3	51046
V2HS_170513	174.428	318.567	2.08806	0.00181	0.00463596	MAPK9, Mapk9, Mapk9	mitogen-activated protein kinase 9, mitogen-activated protein kinase 9, mitogen-activated protein kinase 9	5601, 26420, 50658
V2HS_24104	602.947	283.491	-2.17605	0.00165	0.0042685	CTSD	cathepsin D	1509
V2HS_78798	181.877	89.5996	-2.10588	0.00161	0.00417848	SERINC3	serine incorporator 3	10955
V2HS_154850	837.798	1771.13	2.07848	0.00148	0.00387588	ILF3	interleukin enhancer binding factor 3, 90kDa	3609
V2HS_204326	2967.05	1381.08	-2.24996	0.00122	0.00325273	GPR160	G protein-coupled receptor 160	26996
V2HS_114207	1489.78	595.118	-2.76176	0.00119	0.00318214	GOLGA4	golgi autoantigen, golgin subfamily a, 4	2803
V2HS_242573	2499.65	4899.18	2.00125	0.00107	0.00288365	RFX3, LOC100048049, Rfx3	regulatory factor X, 3 (influences HLA class II expression), regulatory factor X, 3 (influences HLA class II expression)| similar to Regulatory factor X, 3 (influences HLA class II expression)	5991, 19726, 100048049
V2HS_209992	3.35048	6.5762	2.59413	0.00102	0.00276748	EID1	EP300 interacting inhibitor of differentiation 1	23741
V2HS_151485	1381.15	2755.03	2.07413	0.0009	0.0024744	EYA3	eyes absent homolog 3 (Drosophila)	2140
V2HS_258594	892.995	382.33	-2.15291	0.0009	0.0024744	MICA	MHC class I polypeptide-related sequence A	4276
V2HS_137264	1813.76	3509.23	2.08038	0.00082	0.0022796	ELL3	elongation factor RNA polymerase II-like 3	80237
V2HS_206188	1145.03	219.711	-7.3436	0.0008	0.00223173	CCT3	chaperonin containing TCP1, subunit 3 (gamma)	7203
V2HS_101426	2001.08	677.374	-2.77665	0.0008	0.00223173	SPC24	SPC24, NDC80 kinetochore complex component, homolog (S. cerevisiae)	147841
V2HS_245471	1037.68	245.441	-5.25547	0.00076	0.00212918	SLC39A12, Slc39a12	solute carrier family 39 (zinc transporter), member 12, solute carrier family 39 (zinc transporter), member 12	221074, 277468
V2HS_250339	4250.19	2189.79	-2.0634	0.00075	0.00210279	GPR114	G protein-coupled receptor 114	221188
V2HS_165017	1486.78	676.058	-2.50985	0.00068	0.00192219	TMPRSS11F	transmembrane protease, serine 11F	389208
V2HS_14233	588.872	1620.3	2.43983	0.00064	0.00182554	DTX4	deltex 4 homolog (Drosophila)	23220
V2HS_271473	677.965	244.538	-3.16923	0.00061	0.00174617	IL7R	interleukin 7 receptor	3575
V2HS_136315	1860.22	626.133	-3.57552	0.00051	0.0014751	RIC3	resistance to inhibitors of cholinesterase 3 homolog (C. elegans)	79608
V2HS_212843	971.317	477.302	-2.17671	0.0005	0.00144676
V2HS_210161	649.829	212.447	-3.06259	0.00049	0.00142181	SPATA17	spermatogenesis associated 17	128153
V2HS_218018	1820.94	547.032	-3.35898	0.00049	0.00142181	DHX29	DEAH (Asp-Glu-Ala-His) box polypeptide 29	54505
V2HS_18099	727.511	277.261	-4.75727	0.00048	0.00139671	IGJ	immunoglobulin J polypeptide, linker protein for immunoglobulin alpha and mu polypeptides	3512
V2HS_114677	1306.48	604.45	-2.05989	0.00045	0.00131631	NFU1	NFU1 iron-sulfur cluster scaffold homolog (S. cerevisiae)	27247
V2HS_172976	281.358	835.497	2.63665	0.00045	0.00131631	STOM	stomatin	2040
V2HS_175686	193.874	490.356	2.30698	0.00045	0.00131631	NUSAP1	nucleolar and spindle associated protein 1	51203
V2HS_157561	382.133	91.8367	-4.80826	0.00043	0.00126446	UGT2A3	UDP glucuronosyltransferase 2 family, polypeptide A3	79799
V2HS_179144	1438.94	3214.72	2.17039	0.0004	0.00118346	NSMCE2	non-SMC element 2, MMS21 homolog (S. cerevisiae)	286053
V2HS_99993	52.3163	107.981	2.21892	0.00034	0.00101887	SPACA4	sperm acrosome associated 4	171169
V2HS_67144	348.902	63.1838	-6.48011	0.00027	0.000826582	NFS1	NFS1 nitrogen fixation 1 homolog (S. cerevisiae)	9054
V2HS_75400	748.064	1438.45	2.10536	0.00024	0.00074165	PKLR	pyruvate kinase, liver and RBC	5313
V2HS_71314	1690.07	790.038	-2.23256	0.00023	0.000714413	DKK3	dickkopf homolog 3 (Xenopus laevis)	27122
V2HS_229350	154.576	369.385	2.38586	0.0002	0.000627158	LOC100134184, LOC652164, PDE4DIP	phosphodiesterase 4D interacting protein| similar to KIAA0454 protein| similar to phosphodiesterase 4D interacting protein	9659, 652164, 100134184
V2HS_68089	524.937	174.987	-2.78917	0.0002	0.000627158	SMC4	structural maintenance of chromosomes 4	10051
V2HS_67152	1504.65	623.762	-2.68216	0.00019	0.000598657	CLDN1	claudin 1	9076
V2HS_103791	234.034	36.7029	-6.62057	0.00019	0.000598657	SIRPB2	signal-regulatory protein beta 2	284759
V2HS_38154	1575.99	559.348	-2.96133	0.00017	0.000541781	ZAR1	zygote arrest 1	326340
V2HS_17729	1182.61	438.766	-3.0968	0.00014	0.000452761	EPRS, Eprs	glutamyl-prolyl-tRNA synthetase, glutamyl-prolyl-tRNA synthetase	2058, 289352
V2HS_202951	366.463	79.0961	-5.00282	0.00012	0.000392471	NEK1	NIMA (never in mitosis gene a)-related kinase 1	4750
V2HS_198058	813.21	182.451	-4.5013	0.00012	0.000392471	CA5B	carbonic anhydrase VB, mitochondrial	11238
V2HS_220312	3433.3	1532.99	-2.17075	0.0001	0.000331104	UQCRC2	ubiquinol-cytochrome c reductase core protein II	7385
V2HS_27857	89.7525	7.60808	-13.9013	0.0001	0.000331104	PIGL	phosphatidylinositol glycan anchor biosynthesis, class L	9487
V2HS_138072	406.463	127.364	-3.68263	9e-05	0.000300194	SLITRK6	SLIT and NTRK-like family, member 6	84189
V2HS_275106	3891.93	1036.06	-3.39105	9e-05	0.000300194	LALBA	lactalbumin, alpha-	3906
V2HS_210637	1721.01	864.199	-2.10063	9e-05	0.000300194	DNAJC8, LOC646547	DnaJ (Hsp40) homolog, subfamily C, member 8| hypothetical LOC646547	22826, 646547
V2HS_96544	4174.75	1924.9	-2.04175	9e-05	0.000300194	MTHFD1L	methylenetetrahydrofolate dehydrogenase (NADP+ dependent) 1-like	25902
V2HS_131617	284.837	95.9959	-4.32568	9e-05	0.000300194	hCG_2004593, hCG_22804, hCG_39912, LOC100128548, LOC100132742, LOC100133931, LOC729046, LOC729301, RPL17, tcag7.1263, Rpl17	ribosomal protein L17| hCG39912| ribosomal protein L17-like| hCG22804| similar to Rieske iron-sulfur protein| hypothetical LOC729046| similar to hCG20217| hypothetical LOC100128548| hypothetical protein LOC100132742| hypothetical protein LOC100133931, ribosomal protein L17	6139, 319195, 642250, 645296, 645441, 647123, 729046, 729301, 100128548, 100132742, 100133931
V2HS_198882	301.515	44.8279	-5.13649	8e-05	0.000269576	DDI2, RSC1A1	regulatory solute carrier protein, family 1, member 1| DDI1, DNA-damage inducible 1, homolog 2 (S. cerevisiae)	6248, 84301
V2HS_24056	3170.25	1555.18	-2.02042	8e-05	0.000269576	AKR1C3	aldo-keto reductase family 1, member C3 (3-alpha hydroxysteroid dehydrogenase, type II)	8644
V2HS_68015	166.886	72.1407	-2.88613	8e-05	0.000269576	IL27RA	interleukin 27 receptor, alpha	9466
V2HS_112867	852.66	266.969	-3.61863	8e-05	0.000269576	CDC5L	CDC5 cell division cycle 5-like (S. pombe)	988
V2HS_96520	1872.93	3761.81	2.18102	8e-05	0.000269576	INTS7	integrator complex subunit 7	25896
V2HS_47773	458.814	150.611	-2.46016	7e-05	0.000238099	BUD31	BUD31 homolog (S. cerevisiae)	8896
V2HS_85677	151.842	332.227	2.30711	6e-05	0.00020681	VSX1	visual system homeobox 1	30813
V2HS_190752	1781.42	839.51	-2.14777	5e-05	0.000174589	RNU12, RNU12P	RNA, U12 small nuclear| RNA, U12 small nuclear pseudogene	26823, 267010
V2HS_172740	3286.18	1550.39	-2.06861	5e-05	0.000174589	BDH1	3-hydroxybutyrate dehydrogenase, type 1	622
V2HS_175820	1404.06	639.211	-2.04864	5e-05	0.000174589	ACTR10	actin-related protein 10 homolog (S. cerevisiae)	55860
V2HS_35992	568.962	84.2353	-6.64068	4e-05	0.000141379	COPB2, Copb2	coatomer protein complex, subunit beta 2 (beta prime), coatomer protein complex, subunit beta 2 (beta prime)	9276, 60384
V2HS_192061	1245.89	585.825	-2.13688	4e-05	0.000141379	HSPE1, LOC100132346	heat shock 10kDa protein 1 (chaperonin 10)| similar to chaperonin 10	3336, 100132346
V2HS_16655	1390.32	2859.09	2.18123	4e-05	0.000141379	CREG1	cellular repressor of E1A-stimulated genes 1	8804
V2HS_136744	130.715	386.785	2.70501	4e-05	0.000141379	VCPIP1	valosin containing protein (p97)/p47 complex interacting protein 1	80124
V2HS_238215	1128.72	2558.65	2.23776	3e-05	0.000108204	ATP5J, GABPA	ATP synthase, H+ transporting, mitochondrial F0 complex, subunit F6| GA binding protein transcription factor, alpha subunit 60kDa	522, 2551
V2HS_261819	1808.95	3491.93	2.00119	3e-05	0.000108204	CKS2	CDC28 protein kinase regulatory subunit 2	1164
V2HS_196161	617.833	1486.03	2.43729	3e-05	0.000108204
V2HS_79911	539.291	227.09	-2.2815	3e-05	0.000108204	SYNE1	spectrin repeat containing, nuclear envelope 1	23345
V2HS_24434	32.3765	181.624	3.40276	3e-05	0.000108204	COPA	coatomer protein complex, subunit alpha	1314
V2HS_60805	3292.08	994.233	-3.09853	2e-05	7.38304e-05	EIF2S1, EG665041, Eif2s1, LOC675981, Eif2s1, LOC364604, LOC364984	eukaryotic translation initiation factor 2, subunit 1 alpha, 35kDa, eukaryotic translation initiation factor 2, subunit 1 alpha| predicted gene, EG665041| similar to Eukaryotic translation initiation factor 2 subunit 1 (Eukaryotic translation initiation factor 2 alpha subunit) (eIF-2-alpha) (EIF-2alpha) (EIF-2A), eukaryotic translation initiation factor 2, subunit 1 alpha| hypothetical gene suppo…	1965, 13665, 54318, 364604, 364984, 665041, 675981
V2HS_281350	1112.55	2366.92	2.10552	2e-05	7.38304e-05	GALR2	galanin receptor 2	8811
V2HS_135560	1302.64	349.175	-3.61403	2e-05	7.38304e-05	BCL11A, Bcl11a, Bcl11a	B-cell CLL/lymphoma 11A (zinc finger protein), B-cell CLL/lymphoma 11A (zinc finger protein), B-cell CLL/lymphoma 11A (zinc finger protein)	14025, 53335, 305589
V2HS_157852	1087.84	550.012	-2.05379	1e-05	3.8203e-05	TM4SF20	transmembrane 4 L six family member 20	79853
V2HS_48468	955.333	372.132	-2.70841	1e-05	3.8203e-05	CAPN1	calpain 1, (mu/I) large subunit	823
V2HS_151587	115.998	36.4634	-3.18992	1e-05	3.8203e-05	MATN2	matrilin 2	4147
V2HS_33467	653.497	81.3407	-7.59611	1e-05	3.8203e-05	HIST1H4B	histone cluster 1, H4b	8366
V2HS_20210	391.075	65.7395	-4.30687	1e-05	3.8203e-05	PTRF, Ptrf	polymerase I and transcript release factor, polymerase I and transcript release factor	19285, 284119
V2HS_25008	295.374	149.748	-2.10868	9.81797e-06	3.8203e-05	ADAMTSL5	ADAMTS-like 5	339366
V2HS_39612	2410.39	520.822	-4.57606	9.16074e-06	3.63394e-05	SNX20	sorting nexin 20	124460
V2HS_39420	2189.46	524.85	-3.88621	9.03439e-06	3.58992e-05	SLC17A6	solute carrier family 17 (sodium-dependent inorganic phosphate cotransporter), member 6	57084
V2HS_171626	1933.25	808.871	-2.21713	8.21972e-06	3.28971e-05	TTK	TTK protein kinase	7272
V2HS_117713	1566.88	756.041	-2.09705	7.72722e-06	3.10291e-05	NCALD	neurocalcin delta	83988
V2HS_103737	1049.27	224.013	-5.22097	7.32538e-06	2.95468e-05	LOC645884	similar to 40S ribosomal protein S7 (S8)	645884
V2HS_178490	152.486	59.4082	-2.43778	6.66106e-06	2.70484e-05	SLC38A5	solute carrier family 38, member 5	92745
V2HS_133197	652.949	235.843	-2.79775	6.59244e-06	2.67848e-05	HSD17B2	hydroxysteroid (17-beta) dehydrogenase 2	3294
V2HS_114070	2945.2	1584.42	-2.06051	6.50466e-06	2.64877e-05	GATA2	GATA binding protein 2	2624
V2HS_173165	1177.6	304.297	-3.43473	6.48955e-06	2.6456e-05	HNF4G	hepatocyte nuclear factor 4, gamma	3174
V2HS_170736	1208.88	295.81	-4.35921	6.31246e-06	2.5836e-05	PSMB5	proteasome (prosome, macropain) subunit, beta type, 5	5693
V2HS_177214	675.092	1507.74	2.23522	5.50146e-06	2.27616e-05	LOC644132, MAFG	v-maf musculoaponeurotic fibrosarcoma oncogene homolog G (avian)| similar to basic-leucine zipper transcription factor MafG	4097, 644132
V2HS_261441	1025.49	368.75	-2.76445	5.46466e-06	2.26249e-05	KRT25	keratin 25	147183
V2HS_188782	286.772	758.732	2.35512	4.45448e-06	1.86866e-05	TCL6	T-cell leukemia/lymphoma 6	27004
V2HS_94389	722.824	1524.8	2.1428	4.07642e-06	1.72508e-05	AP1B1	adaptor-related protein complex 1, beta 1 subunit	162
V2HS_74081	428.256	118.271	-3.66704	4.00451e-06	1.69763e-05	VPRBP	Vpr (HIV-1) binding protein	9730
V2HS_172724	1061.63	528.305	-2.13789	3.7438e-06	1.59836e-05	BCL2A1	BCL2-related protein A1	597
V2HS_134764	539.476	155.905	-3.41119	3.57747e-06	1.53742e-05	CDKL3	cyclin-dependent kinase-like 3	51265
V2HS_60800	1780.75	343.107	-4.93119	3.24179e-06	1.40478e-05	EIF2S1	eukaryotic translation initiation factor 2, subunit 1 alpha, 35kDa	1965
V2HS_173114	437.559	965.856	2.45003	2.58139e-06	1.13149e-05	GNG10, LOC552891, LOC653503	guanine nucleotide binding protein (G protein), gamma 10| hypothetical protein LOC552891| GNG10 pseudogene	2790, 552891, 653503
V2HS_38683	771.319	381.828	-2.11945	2.30045e-06	1.01823e-05	PDSS2	prenyl (decaprenyl) diphosphate synthase, subunit 2	57107
V2HS_135358	1693.98	684.718	-2.71749	2.13969e-06	9.54083e-06	ERAF	erythroid associated factor	51327
V2HS_192876	270.583	41.8928	-6.25799	2.09819e-06	9.37892e-06	FKSG2, LOC285741	apoptosis inhibitor| similar to translatinally-controlled tumor protein	59347, 285741
V2HS_59129	4032.64	1791.41	-2.23949	1.79671e-06	8.11157e-06	HTR3C	5-hydroxytryptamine (serotonin) receptor 3, family member C	170572
V2HS_23804	384.369	58.7504	-4.42089	1.68342e-06	7.63827e-06	EIF3H, Eif3h, LOC362695	eukaryotic translation initiation factor 3, subunit H, eukaryotic translation initiation factor 3, subunit H| similar to eukaryotic translation initiation factor 3, subunit 3 gamma, 40kDa	8667, 299899, 362695
V2HS_176767	510.439	110.569	-5.81321	1.65142e-06	7.50721e-06	SCD5	stearoyl-CoA desaturase 5	79966
V2HS_158757	1071.38	2750.63	2.759	1.59755e-06	7.28523e-06	BCO2	beta-carotene oxygenase 2	83875
V2HS_286736	1209.83	2562.98	2.13567	1.53165e-06	7.01569e-06	ROBO4	roundabout homolog 4, magic roundabout (Drosophila)	54538
V2HS_193126	401.355	932.793	2.37766	1.35848e-06	6.27418e-06	KRTAP4-2	keratin associated protein 4-2	85291
V2HS_257986	1472.86	3010.7	2.04844	1.04014e-06	4.901e-06	ADAP1	ArfGAP with dual PH domains 1	11033
V2HS_20974	1611.5	143.199	-13.2803	1.03854e-06	4.89665e-06	SPATA5, Spata5, Spata5	spermatogenesis associated 5, spermatogenesis associated 5, spermatogenesis associated 5	57815, 166378, 361935
V2HS_208404	3865.58	1528.27	-2.75723	9.93677e-07	4.70046e-06	MGA	MAX gene associated	23269
V2HS_262173	781.175	147.512	-5.50244	9.20882e-07	4.37904e-06	NGEF	neuronal guanine nucleotide exchange factor	25791
V2HS_23868	2365.29	1098.18	-2.20286	7.3782e-07	3.58398e-06	EIF3F	eukaryotic translation initiation factor 3, subunit F	8665
V2HS_202012	1113.65	351.065	-3.14802	5.66916e-07	2.78943e-06	ADCY5	adenylate cyclase 5	111
V2HS_97144	701.654	300.016	-2.10733	5.53866e-07	2.72893e-06	TFB1M, Tfb1m	transcription factor B1, mitochondrial, transcription factor B1, mitochondrial	51106, 308140
V2HS_93651	2968.53	1447.12	-2.0818	4.76202e-07	2.36888e-06	LOC652522, WRN	Werner syndrome| similar to Werner syndrome protein	7486, 652522
V2HS_97709	1012.89	475.15	-2.25609	4.68221e-07	2.33079e-06	COPG	coatomer protein complex, subunit gamma	22820
V2HS_246045	852.255	288.212	-3.07466	4.26025e-07	2.13396e-06	VN1R3	vomeronasal 1 receptor 3	317702
V2HS_66361	205.936	93.4474	-2.18283	4.22201e-07	2.11774e-06	CROT	carnitine O-octanoyltransferase	54677
V2HS_56692	756.12	231.701	-2.97185	4.21389e-07	2.11514e-06	STK4	serine/threonine kinase 4	6789
V2HS_232176	82.2957	19.6814	-4.13042	3.01009e-07	1.53759e-06	ABCC8	ATP-binding cassette, sub-family C (CFTR/MRP), member 8	6833
V2HS_15357	9602.75	4973.5	-2.0167	2.65518e-07	1.36208e-06	ASPH	aspartate beta-hydroxylase	444
V2HS_45309	12355.4	6179.17	-2.05124	2.4851e-07	1.27755e-06	MIA3	melanoma inhibitory activity family, member 3	375056
V2HS_27233	196.994	32.9717	-6.19542	2.02019e-07	1.0505e-06	PRPF18	PRP18 pre-mRNA processing factor 18 homolog (S. cerevisiae)	8559
V2HS_172709	1146.1	339.963	-3.60705	1.70889e-07	8.96361e-07	ATP5A1	ATP synthase, H+ transporting, mitochondrial F1 complex, alpha subunit 1, cardiac muscle	498
V2HS_253272	1816.73	832.821	-2.12622	1.55506e-07	8.19838e-07	NUDT21	nudix (nucleoside diphosphate linked moiety X)-type motif 21	11051
V2HS_75347	286.674	665.51	2.36786	1.54165e-07	8.13955e-07
V2HS_258814	3245.73	1337.83	-2.34506	1.34673e-07	7.1733e-07	PHACTR2	phosphatase and actin regulator 2	9749
V2HS_237209	6.36887	18.2654	2.63372	1.26277e-07	6.74597e-07	VCPIP1	valosin containing protein (p97)/p47 complex interacting protein 1	80124
V2HS_132363	2195.12	1038.6	-2.09701	1.22964e-07	6.57871e-07	INPPL1	inositol polyphosphate phosphatase-like 1	3636
V2HS_197190	1084.34	156.588	-7.3653	1.22729e-07	6.571e-07	RCL1	RNA terminal phosphate cyclase-like 1	10171
V2HS_132066	69.2034	20.861	-3.28073	1.19933e-07	6.42606e-07	GTF2H2, GTF2H2B, LOC728340, LOC730394	general transcription factor IIH, polypeptide 2, 44kDa| general transcription factor IIH, polypeptide 2B| general transcription factor IIH, polypeptide 2, 44kDa-like| general transcription factor IIH, polypeptide 2, 44kDa-like	2966, 653238, 728340, 730394
V2HS_171608	379.658	33.6862	-12.966	1.01933e-07	5.51476e-07	DNAJC7, Dnajc7, Dnajc7	DnaJ (Hsp40) homolog, subfamily C, member 7, DnaJ (Hsp40) homolog, subfamily C, member 7, DnaJ (Hsp40) homolog, subfamily C, member 7	7266, 56354, 303536
V2HS_262212	669.787	1553.13	2.36997	9.85142e-08	5.33379e-07	SNX21	sorting nexin family member 21	90203
V2HS_30051	1041.74	197.126	-6.22273	7.97843e-08	4.37211e-07	ERCC1	excision repair cross-complementing rodent repair deficiency, complementation group 1 (includes overlapping antisense sequence)	2067
V2HS_15184	660.011	1384.5	2.17398	6.94141e-08	3.84169e-07	BMPR1A, LOC643778	bone morphogenetic protein receptor, type IA| similar to ALK-3	657, 643778
V2HS_172556	1904.56	4043.23	2.17841	6.85072e-08	3.79732e-07	ACOX3	acyl-Coenzyme A oxidase 3, pristanoyl	8310
V2HS_53585	671.299	1347.7	2.03611	6.40862e-08	3.56045e-07	RTP1	receptor (chemosensory) transporter protein 1	132112
V2HS_153803	7840.55	2757.26	-2.9869	6.1391e-08	3.41334e-07	SKP1, TCEB1P	S-phase kinase-associated protein 1| transcription elongation factor B (SIII), polypeptide 1 pseudogene	6500, 6922
V2HS_136909	6827.41	2580.51	-2.62588	3.84156e-08	2.20197e-07	NARG1	NMDA receptor regulated 1	80155
V2HS_197071	896.511	2406.8	2.77142	3.10951e-08	1.80817e-07	RNF7	ring finger protein 7	9616
V2HS_47787	3307.47	1040.98	-3.4903	2.4657e-08	1.44895e-07	PRPF4B	PRP4 pre-mRNA processing factor 4 homolog B (yeast)	8899
V2HS_198262	2327.06	5059.38	2.1325	2.43757e-08	1.43475e-07	PCGF2	polycomb group ring finger 2	7703
V2HS_84677	461.963	147.073	-3.33889	1.88423e-08	1.12742e-07	U2AF1	U2 small nuclear RNA auxiliary factor 1	7307
V2HS_170727	1077.99	366.675	-3.03372	1.57087e-08	9.48559e-08	PSMB4, Psmb4, Psmb4	proteasome (prosome, macropain) subunit, beta type, 4, proteasome (prosome, macropain) subunit, beta type 4, proteasome (prosome, macropain) subunit, beta type 4	5692, 19172, 58854
V2HS_47334	1308.95	429.18	-3.25719	1.56943e-08	9.48482e-08	SCO1	SCO cytochrome oxidase deficient homolog 1 (yeast)	6341
V2HS_170787	1953.68	574.308	-3.6293	1.5472e-08	9.36613e-08	PSMC6	proteasome (prosome, macropain) 26S subunit, ATPase, 6	5706
V2HS_32834	4237.32	1961.59	-2.24764	1.43985e-08	8.74558e-08	RFX3, LOC100048049, Rfx3, Rfx3	regulatory factor X, 3 (influences HLA class II expression), regulatory factor X, 3 (influences HLA class II expression)| similar to Regulatory factor X, 3 (influences HLA class II expression), regulatory factor X, 3 (influences HLA class II expression)	5991, 19726, 361746, 100048049
V2HS_68269	2219.5	5042.54	2.21032	1.19057e-08	7.30513e-08	GSTO1	glutathione S-transferase omega 1	9446
V2HS_262482	1833.36	3964.69	2.14578	1.09581e-08	6.78126e-08	RHOB, Rhob	ras homolog gene family, member B, ras homolog gene family, member B	388, 64373
V2HS_97975	2424.45	673.783	-3.53141	9.54536e-09	5.93751e-08	GDF2, Gdf2	growth differentiation factor 2, growth differentiation factor 2	2658, 290921
V2HS_98269	1977.94	963.213	-2.07375	9.36745e-09	5.83186e-08	HIPK2, LOC653052	homeodomain interacting protein kinase 2| hypothetical LOC653052	28996, 653052
V2HS_175242	3.11598	6.29344	2.0328	7.54349e-09	4.74951e-08	CNO	cappuccino homolog (mouse)	55330
V2HS_195286	3333.37	1720.54	-2.01488	7.29551e-09	4.60541e-08	UNQ9368	RTFV9368	643036
V2HS_87296	195.393	788.922	3.51453	6.74801e-09	4.27098e-08	HERPUD2	HERPUD family member 2	64224
V2HS_49436	2176.58	467.455	-4.8983	6.67124e-09	4.22609e-08	SART1	squamous cell carcinoma antigen recognized by T cells	9092
V2HS_28067	405.829	50.379	-8.28644	6.15577e-09	3.92017e-08	SMARCA5	SWI/SNF related, matrix associated, actin dependent regulator of chromatin, subfamily a, member 5	8467
V2HS_15119	1450.74	614.885	-2.25485	5.70841e-09	3.64491e-08	OSGIN2, Osgin2, Osgin2	oxidative stress induced growth inhibitor family member 2, oxidative stress induced growth inhibitor family member 2, oxidative stress induced growth inhibitor family member 2	734, 209212, 313085
V2HS_113984	8401.76	1686.52	-6.1904	5.14859e-09	3.29911e-08	KDSR	3-ketodihydrosphingosine reductase	2531
V2HS_201036	602.685	1896.63	3.38549	4.92894e-09	3.16679e-08	CLSTN2	calsyntenin 2	64084
V2HS_170389	1191.85	523.857	-2.29996	3.94564e-09	2.55547e-08	SRGN	serglycin	5552
V2HS_65128	66.9248	164.514	2.82565	3.84932e-09	2.49981e-08	MASP1	mannan-binding lectin serine peptidase 1 (C4/C2 activating component of Ra-reactive factor)	5648
V2HS_15443	2452.2	860.47	-2.8724	3.46072e-09	2.25963e-08	CABYR	calcium binding tyrosine-(Y)-phosphorylation regulated	26256
V2HS_262274	743.035	355.194	-2.20555	3.07991e-09	2.02747e-08	SUV39H2	suppressor of variegation 3-9 homolog 2 (Drosophila)	79723
V2HS_12133	1634.31	3541.1	2.08521	2.69675e-09	1.78499e-08	PGAP1	post-GPI attachment to proteins 1	80055
V2HS_19968	1308.49	3504.38	2.70875	2.29364e-09	1.5322e-08	SLC35A3	solute carrier family 35 (UDP-N-acetylglucosamine (UDP-GlcNAc) transporter), member A3	23443
V2HS_67671	2326.34	1101.77	-2.14239	1.83066e-09	1.23548e-08	TMEM59	transmembrane protein 59	9528
V2HS_179619	317.669	759.684	2.54184	1.63379e-09	1.10883e-08
V2HS_38632	726.29	47.8935	-11.6267	1.58926e-09	1.08064e-08	CLDN2, Cldn2, Cldn2	claudin 2, claudin 2, claudin 2	9075, 12738, 300920
V2HS_115860	40.4678	20.5047	-2.00264	1.3935e-09	9.52005e-09	MPP6	membrane protein, palmitoylated 6 (MAGUK p55 subfamily member 6)	51678
V2HS_74023	843.991	207.839	-4.00379	1.36862e-09	9.37667e-09	SART3	squamous cell carcinoma antigen recognized by T cells 3	9733
V2HS_94795	4997.53	1854.14	-2.66682	1.16672e-09	8.03148e-09	RBBP6, Rbbp6	retinoblastoma binding protein 6, retinoblastoma binding protein 6	5930, 308968
V2HS_66813	1475.76	3741.75	2.51276	1.13278e-09	7.82019e-09	PPA1	pyrophosphatase (inorganic) 1	5464
V2HS_17726	4103.44	1792	-2.23565	9.9088e-10	6.90654e-09	EPRS, Eprs, LOC633677	glutamyl-prolyl-tRNA synthetase, glutamyl-prolyl-tRNA synthetase| similar to Bifunctional aminoacyl-tRNA synthetase	2058, 107508, 633677
V2HS_197064	2195.91	813.783	-2.83187	9.83661e-10	6.86284e-09	RBX1	ring-box 1	9978
V2HS_236093	1545.71	4568.56	3.1547	9.42992e-10	6.59182e-09	TBX3	T-box 3	6926
V2HS_269906	5225.41	2550.01	-2.09557	7.81195e-10	5.50339e-09	SELE	selectin E	6401
V2HS_18990	1239.27	2723.38	2.16966	7.16166e-10	5.06514e-09	B3GALNT2	beta-1,3-N-acetylgalactosaminyltransferase 2	148789
V2HS_67795	1191.42	486.467	-2.38934	6.68986e-10	4.75928e-09	SPTLC2	serine palmitoyltransferase, long chain base subunit 2	9517
V2HS_137917	5400.9	2673.08	-2.02719	4.85465e-10	3.49845e-09	ISG20L2	interferon stimulated exonuclease gene 20kDa-like 2	81875
V2HS_117952	1326.69	648.486	-2.06233	4.10776e-10	2.98496e-09	CEP192	centrosomal protein 192kDa	55125
V2HS_257617	1276.75	533.95	-2.46192	3.82456e-10	2.79232e-09	RTF1, 6720473M08Rik	Rtf1, Paf1/RNA polymerase II complex component, homolog (S. cerevisiae), RIKEN cDNA 6720473M08 gene	23168, 320121
V2HS_92913	688.485	53.1837	-15.8648	3.63256e-10	2.66289e-09	IFNGR1	interferon gamma receptor 1	3459
V2HS_16641	1860.53	550.072	-3.80631	3.19166e-10	2.36366e-09	SUCLA2	succinate-CoA ligase, ADP-forming, beta subunit	8803
V2HS_131179	2596.87	788.577	-3.66381	3.14825e-10	2.3339e-09	CYP4F3	cytochrome P450, family 4, subfamily F, polypeptide 3	4051
V2HS_245220	2047.01	109.555	-20.0174	3.0119e-10	2.24202e-09	MAPRE3	microtubule-associated protein, RP/EB family, member 3	22924
V2HS_93762	1061.88	488.097	-2.11707	2.73086e-10	2.03912e-09	LOC100133662, RPS4Y1	ribosomal protein S4, Y-linked 1| hypothetical protein LOC100133662	6192, 100133662
V2HS_15100	1373.66	432.109	-3.18825	2.60945e-10	1.95858e-09	CETN2	centrin, EF-hand protein, 2	1069
V2HS_190374	4880.85	672.357	-7.49399	2.40343e-10	1.81147e-09	LSM3	LSM3 homolog, U6 small nuclear RNA associated (S. cerevisiae)	27258
V2HS_171998	380.125	921.679	2.38403	2.35358e-10	1.77575e-09	CORO2A	coronin, actin binding protein, 2A	7464
V2HS_29332	4830.6	1845	-2.65898	1.79206e-10	1.36779e-09	MGC16703	tubulin, alpha pseudogene	113691
V2HS_240563	1594.8	713.714	-2.21035	1.35871e-10	1.04923e-09	RNGTT	RNA guanylyltransferase and 5'-phosphatase	8732
V2HS_230375	727.891	104.438	-8.89631	1.1471e-10	8.9635e-10	UTP11L, Utp11l	UTP11-like, U3 small nucleolar ribonucleoprotein, (yeast), UTP11-like, U3 small nucleolar ribonucleoprotein, (yeast)	51118, 170669
V2HS_252766	2850.82	6576.25	2.30604	9.37099e-11	7.41067e-10	TBC1D8	TBC1 domain family, member 8 (with GRAM domain)	11138
V2HS_191980	4037.09	1506.96	-2.64627	8.10642e-11	6.453e-10	CSE1L	CSE1 chromosome segregation 1-like (yeast)	1434
V2HS_96255	2339.53	892.619	-2.6918	7.5398e-11	6.04858e-10	DIS3	DIS3 mitotic control homolog (S. cerevisiae)	22894
V2HS_80935	1561.01	3264.44	2.03489	6.08553e-11	4.93119e-10	AKTIP, Aktip	AKT interacting protein, thymoma viral proto-oncogene 1 interacting protein	14339, 64400
V2HS_199068	5464.09	1612.4	-3.40561	5.04614e-11	4.14001e-10	DCTN2	dynactin 2 (p50)	10540
V2HS_76819	23779.7	10198.7	-2.36497	4.77219e-11	3.9421e-10	SGCG	sarcoglycan, gamma (35kDa dystrophin-associated glycoprotein)	6445
V2HS_27915	10407.6	4056.82	-2.4807	4.42869e-11	3.66673e-10	MED7	mediator complex subunit 7	9443
V2HS_96700	120.194	411.162	3.63856	4.40147e-11	3.64837e-10	SYF2	SYF2 homolog, RNA splicing factor (S. cerevisiae)	25949
V2HS_226369	6589.3	3119.6	-2.12188	4.27985e-11	3.56391e-10	GFPT1	glutamine-fructose-6-phosphate transaminase 1	2673
V2HS_160830	2228.86	1019.2	-2.19298	3.79342e-11	3.16981e-10	DZIP1L	DAZ interacting protein 1-like	199221
V2HS_56837	807.63	1979.46	2.41086	3.54205e-11	2.97006e-10	ACSM3	acyl-CoA synthetase medium-chain family member 3	6296
V2HS_262096	2050.41	977.853	-2.08532	3.11317e-11	2.62874e-10	TUBB4	tubulin, beta 4	10382
V2HS_172057	1586.5	721.51	-2.14677	3.03222e-11	2.56638e-10	XPO1, Xpo1	exportin 1 (CRM1 homolog, yeast), exportin 1, CRM1 homolog (yeast)	7514, 103573
V2HS_211591	4545.88	1486.39	-3.23346	2.89936e-11	2.45681e-10	TBCD	tubulin folding cofactor D	6904
V2HS_172451	9.5054	4.51963	-2.1614	2.89004e-11	2.45179e-10	CUL5, Cul5	cullin 5, cullin 5	8065, 64624
V2HS_284599	2876.11	987.512	-2.91112	2.70578e-11	2.30902e-10	CLDN20	claudin 20	49861
V2HS_13708	6095.62	2278.87	-2.67189	2.51925e-11	2.15748e-10	RNF7	ring finger protein 7	9616
V2HS_22360	1422.9	692.918	-2.14744	1.25403e-11	1.10002e-10	LOC100130562, LOC645018, RPS2	ribosomal protein S2| hypothetical LOC645018| hypothetical protein LOC100130562	6187, 645018, 100130562
V2HS_166581	1850.37	955.639	-2.01683	1.07168e-11	9.49942e-11	KRTAP19-1	keratin associated protein 19-1	337882
V2HS_171478	2277.74	1062.68	-2.09192	8.9349e-12	7.98287e-11	TPD52L2	tumor protein D52-like 2	7165
V2HS_116774	989.41	2041.38	2.04125	8.14542e-12	7.31368e-11	TUBB1	tubulin, beta 1	81027
V2HS_32863	2752.36	921.922	-3.16885	6.56816e-12	6.00945e-11	RFC4, Rfc4	replication factor C (activator 1) 4, 37kDa, replication factor C (activator 1) 4	5984, 106344
V2HS_98216	576.223	1222.21	2.14301	5.9586e-12	5.45865e-11	NEUROD6	neurogenic differentiation 6	63974
V2HS_117728	14836.7	6517.53	-2.21834	5.71839e-12	5.24524e-11	REG4	regenerating islet-derived family, member 4	83998
V2HS_80759	2622.53	6121.56	2.29691	5.28662e-12	4.86773e-11	ARAP3	ArfGAP with RhoGAP domain, ankyrin repeat and PH domain 3	64411
V2HS_112871	836.195	370.028	-2.19089	5.17095e-12	4.77949e-11	CDC5L	CDC5 cell division cycle 5-like (S. pombe)	988
V2HS_60656	70.5282	139.805	2.24943	4.72548e-12	4.3806e-11	INPP1	inositol polyphosphate-1-phosphatase	3628
V2HS_192755	936.692	61.9967	-19.7799	4.02233e-12	3.76598e-11	ATP5A1	ATP synthase, H+ transporting, mitochondrial F1 complex, alpha subunit 1, cardiac muscle	498
V2HS_42670	4225.91	2007.25	-2.05196	3.04616e-12	2.87437e-11	TAF1	TAF1 RNA polymerase II, TATA box binding protein (TBP)-associated factor, 250kDa	6872
V2HS_131580	1432.31	534.382	-2.65122	2.91271e-12	2.75204e-11	RPL13	ribosomal protein L13	6137
V2HS_73382	2418.99	561.46	-4.41958	2.53205e-12	2.41129e-11	SAMM50	sorting and assembly machinery component 50 homolog (S. cerevisiae)	25813
V2HS_248334	1675.37	310.791	-5.4508	2.26457e-12	2.16799e-11	IL27RA	interleukin 27 receptor, alpha	9466
V2HS_269315	3170.77	1422.04	-2.2066	2.14207e-12	2.05616e-11	AHCTF1	AT hook containing transcription factor 1	25909
V2HS_113667	1279.44	626.877	-2.18985	1.91278e-12	1.84834e-11	EIF4A1	eukaryotic translation initiation factor 4A, isoform 1	1973
V2HS_92299	3361.19	925.044	-3.69713	1.84176e-12	1.79169e-11	PRNP	prion protein	5621
V2HS_93649	2372.73	916.587	-2.6081	1.76563e-12	1.72692e-11	LOC652522, WRN	Werner syndrome| similar to Werner syndrome protein	7486, 652522
V2HS_47820	426.943	1183.18	2.75765	1.38276e-12	1.36538e-11	PFKFB3	6-phosphofructo-2-kinase/fructose-2,6-biphosphatase 3	5209
V2HS_56460	1449.33	402.724	-3.67975	1.15268e-12	1.15077e-11	UQCRB	ubiquinol-cytochrome c reductase binding protein	7381
V2HS_50778	1723.7	4885.01	2.97438	8.02687e-13	8.1372e-12	LACE1	lactation elevated 1	246269
V2HS_87229	6224.61	2297.42	-2.82065	7.56934e-13	7.68416e-12	PRPF19	PRP19/PSO4 pre-mRNA processing factor 19 homolog (S. cerevisiae)	27339
V2HS_262285	1757.56	500.166	-3.55906	5.22263e-13	5.3621e-12	EXOSC4	exosome component 4	54512
V2HS_120412	1140.84	499.044	-2.25046	3.45078e-13	3.59398e-12	HSPA4	heat shock 70kDa protein 4	3308
V2HS_119600	4071.86	9846.66	2.40255	2.70681e-13	2.83548e-12	PM20D2	peptidase M20 domain containing 2	135293
V2HS_17977	206.071	10.4281	-14.8366	1.98281e-13	2.08614e-12	ELAVL2, Elavl2, Elavl2	ELAV (embryonic lethal, abnormal vision, Drosophila)-like 2 (Hu antigen B), ELAV (embryonic lethal, abnormal vision, Drosophila)-like 2 (Hu antigen B), ELAV (embryonic lethal, abnormal vision, Drosophila)-like 2 (Hu antigen B)	1993, 15569, 286973
V2HS_196358	6582.07	2969.08	-2.22867	1.8787e-13	1.98237e-12	LOC100130199, LOC645771, PARP4	poly (ADP-ribose) polymerase family, member 4| similar to hCG1793351| hypothetical protein LOC100130199	143, 645771, 100130199
V2HS_197901	402.066	1666.48	4.46773	1.8287e-13	1.93526e-12	TSPAN2	tetraspanin 2	10100
V2HS_173828	2262.61	547.208	-3.91247	1.656e-13	1.75507e-12	RPP25	ribonuclease P/MRP 25kDa subunit	54913
V2HS_170340	1946.08	290.637	-6.16004	1.52135e-13	1.61711e-12	PPP2CA	protein phosphatase 2 (formerly 2A), catalytic subunit, alpha isoform	5515
V2HS_218437	2555.72	1159.27	-2.20903	1.34013e-13	1.43503e-12	DDX49	DEAD (Asp-Glu-Ala-Asp) box polypeptide 49	54555
V2HS_118066	2797.86	1203.59	-2.37993	1.06548e-13	1.15289e-12	UTP15	UTP15, U3 small nucleolar ribonucleoprotein, homolog (S. cerevisiae)	84135
V2HS_204819	1631.33	596.594	-2.94906	1.04985e-13	1.13768e-12	DPPA3, STELLAR	developmental pluripotency associated 3| germ and embryonic stem cell enriched protein STELLA	359787, 400206
V2HS_230035	2517.57	1150.75	-2.20962	9.86063e-14	1.07177e-12	INPP5F	inositol polyphosphate-5-phosphatase F	22876
V2HS_131645	152.892	53.4431	-2.7093	9.72982e-14	1.06074e-12	hCG_21078, RPL27A	ribosomal protein L27a| hCG21078	6157, 389435
V2HS_179884	1986.56	4117.12	2.09455	8.75346e-14	9.57186e-13	PDP2	pyruvate dehydrogenase phosphatase isoenzyme 2	57546
V2HS_132136	1419.65	326.261	-4.67992	8.17335e-14	8.95106e-13	HDAC2	histone deacetylase 2	3066
V2HS_38145	858.179	1825.75	2.15471	6.77651e-14	7.50086e-13	RAPGEF1	Rap guanine nucleotide exchange factor (GEF) 1	2889
V2HS_93830	8191.33	2238.13	-3.56009	6.66554e-14	7.38934e-13	RPS20, TMEM70, 100043278, EG245676, LOC100046888, LOC675813, Rps20, LOC501769, LOC689970, RGD1562259, RGD1562725, RGD1563124, RGD1563636, Rps20	ribosomal protein S20| transmembrane protein 70, ribosomal protein S20| predicted gene, EG245676| similar to 40S ribosomal protein S20| predicted gene, 100043278| similar to ribosomal protein S20, ribosomal protein S20| similar to 40S ribosomal protein S20| similar to 40S ribosomal protein S20| similar to 40S ribosomal protein S20| similar to 40S ribosomal protein S20| similar to 40S ribosomal pr…	6224, 54968, 67427, 122772, 245676, 292466, 500451, 500559, 500817, 501769, 675813, 689970, 100043278, 100046888
V2HS_198554	1801.29	873.287	-2.03669	5.6265e-14	6.25667e-13	NPEPPS	aminopeptidase puromycin sensitive	9520
V2HS_221958	929.316	2064.89	2.16634	3.52307e-14	3.97887e-13	NSMCE2	non-SMC element 2, MMS21 homolog (S. cerevisiae)	286053
V2HS_80612	950.951	224.493	-4.4482	1.96164e-14	2.23639e-13	MDN1	MDN1, midasin homolog (yeast)	23195
V2HS_251031	48.7057	3.68928	-11.8003	1.75085e-14	1.99923e-13	UBE2O	ubiquitin-conjugating enzyme E2O	63893
V2HS_177291	864.132	2270.05	2.58562	1.73813e-14	1.98785e-13	RTN4IP1	reticulon 4 interacting protein 1	84816
V2HS_132875	641.545	46.7038	-14.7618	1.02233e-14	1.19376e-13	ATP5O	ATP synthase, H+ transporting, mitochondrial F1 complex, O subunit	539
V2HS_62091	347.944	27.1396	-11.9128	6.74784e-15	7.91776e-14	NACA, Naca	nascent polypeptide-associated complex alpha subunit, nascent-polypeptide-associated complex alpha polypeptide	4666, 288770
V2HS_246967	897.679	2102.17	2.44027	5.83457e-15	6.86845e-14	SLC34A3	solute carrier family 34 (sodium phosphate), member 3	142680
V2HS_263147	3351.6	402.022	-9.38361	5.80885e-15	6.84933e-14	XRN2	5'-3' exoribonuclease 2	22803
V2HS_33447	267.845	101.019	-2.76917	3.92749e-15	4.69998e-14	LOC145663	hypothetical protein LOC145663	145663
V2HS_211021	7642.53	3613.56	-2.12512	3.12926e-15	3.76344e-14	MOBP	myelin-associated oligodendrocyte basic protein	4336
V2HS_115838	581.856	1401.48	2.49143	2.61152e-15	3.17245e-14	ERAP1	endoplasmic reticulum aminopeptidase 1	51752
V2HS_154107	5423.63	2436.48	-2.28293	2.56649e-15	3.12299e-14	OAS1	2',5'-oligoadenylate synthetase 1, 40/46kDa	4938
V2HS_31237	704.732	1629.7	2.2769	2.41826e-15	2.94904e-14	CCL18	chemokine (C-C motif) ligand 18 (pulmonary and activation-regulated)	6362
V2HS_96382	1120.25	2369.62	2.12266	1.44245e-15	1.79141e-14	DAAM1	dishevelled associated activator of morphogenesis 1	23002
V2HS_59750	449.444	215.459	-2.08998	1.41791e-15	1.76397e-14	EMR4P	egf-like module containing, mucin-like, hormone receptor-like 4 pseudogene	326342
V2HS_214535	3155.78	1397.51	-2.29113	1.27066e-15	1.58898e-14	RTN4	reticulon 4	57142
V2HS_96438	16527.1	7056.18	-2.30269	1.21883e-15	1.52946e-14	BRP44	brain protein 44	25874
V2HS_218823	3848.08	1731.78	-2.25264	1.18878e-15	1.49435e-14	TMEM17	transmembrane protein 17	200728
V2HS_173151	608.892	1420.02	2.32678	1.1405e-15	1.43616e-14	GZMB	granzyme B (granzyme 2, cytotoxic T-lymphocyte-associated serine esterase 1)	3002
V2HS_24645	980.865	476.1	-2.08636	9.7097e-16	1.23342e-14	CIZ1	CDKN1A interacting zinc finger protein 1	25792
V2HS_237251	2974.52	1436.92	-2.06782	6.58906e-16	8.51981e-15	CCNJL	cyclin J-like	79616
V2HS_213782	5087.84	1921.45	-2.70448	6.21073e-16	8.04501e-15	MCM6	minichromosome maintenance complex component 6	4175
V2HS_202317	2265.14	1135.77	-2.0695	5.9541e-16	7.72643e-15	RORA	RAR-related orphan receptor A	6095
V2HS_118859	10337.9	4025.23	-2.5845	5.42042e-16	7.05924e-15	COPS8	COP9 constitutive photomorphogenic homolog subunit 8 (Arabidopsis)	10920
V2HS_132487	1178.35	255.052	-4.7543	4.64612e-16	6.08372e-15	AHSG	alpha-2-HS-glycoprotein	197
V2HS_171593	3441	1218.11	-2.802	3.79765e-16	4.98174e-15	TST, Tst	thiosulfate sulfurtransferase (rhodanese), thiosulfate sulfurtransferase, mitochondrial	7263, 25274
V2HS_201692	4262.36	2150.19	-2.023	3.59518e-16	4.72472e-15	DNMT3A	DNA (cytosine-5-)-methyltransferase 3 alpha	1788
V2HS_188099	43.5978	5.3118	-11.3606	3.20862e-16	4.22439e-15	LOC100130651, SSX1, SSX10, SSX2, SSX2B, SSX8	synovial sarcoma, X breakpoint 1| synovial sarcoma, X breakpoint 2| synovial sarcoma, X breakpoint 8| synovial sarcoma, X breakpoint 2B| synovial sarcoma, X breakpoint 10| similar to Synovial sarcoma, X breakpoint 2	6756, 6757, 280659, 727837, 100128582, 100130651
V2HS_112634	4230.61	2004.36	-2.12882	2.97334e-16	3.94336e-15	BUB1B	budding uninhibited by benzimidazoles 1 homolog beta (yeast)	701
V2HS_159172	159.847	357.279	2.12857	2.78328e-16	3.70489e-15	ST6GAL2	ST6 beta-galactosamide alpha-2,6-sialyltranferase 2	84620
V2HS_12512	8093.98	3980.01	-2.06466	2.20832e-16	2.96687e-15	DYNLT1	dynein, light chain, Tctex-type 1	6993
V2HS_150973	7270.64	2796.68	-2.64178	1.65477e-16	2.23983e-15	CSNK1A1	casein kinase 1, alpha 1	1452
V2HS_151545	2115.93	508.586	-4.20784	1.64967e-16	2.23711e-15	MAN2A1	mannosidase, alpha, class 2A, member 1	4124
V2HS_88343	795.034	48.6935	-13.718	1.16783e-16	1.60172e-15	CATSPER1	cation channel, sperm associated 1	117144
V2HS_263333	435.292	1190.53	2.83338	1.111e-16	1.52958e-15	CUL1, Cul1, Cul1	cullin 1, cullin 1, cullin 1	8454, 26965, 362356
V2HS_196394	1059.14	4113.99	3.95802	9.13433e-17	1.27212e-15	PLA2G16	phospholipase A2, group XVI	11145
V2HS_130503	2484.65	993.202	-2.52344	4.26128e-17	6.0631e-16	PCTK3, Pip5k3	PCTAIRE protein kinase 3, phosphatidylinositol-3-phosphate/phosphatidylinositol 5-kinase, type III	5129, 316457
V2HS_70492	348.044	893.244	2.58352	4.14102e-17	5.91528e-16	HPS4	Hermansky-Pudlak syndrome 4	89781
V2HS_20625	5460.87	1963.81	-2.71016	4.05654e-17	5.81759e-16	LOC100130289, LOC100130932, SNRPG	small nuclear ribonucleoprotein polypeptide G| similar to Sm protein G| Small nuclear ribonucleoprotein G-like protein	6637, 100130289, 100130932
V2HS_24443	5699.8	1809.84	-3.28056	3.60582e-17	5.19181e-16	USO1	USO1 homolog, vesicle docking protein (yeast)	8615
V2HS_117451	965.108	2134.57	2.24677	3.41194e-17	4.94218e-16	SLC4A9	solute carrier family 4, sodium bicarbonate cotransporter, member 9	83697
V2HS_175546	1222.28	3342.08	2.73346	3.14324e-17	4.56212e-16	PI4K2A	phosphatidylinositol 4-kinase type 2 alpha	55361
V2HS_219836	1938.22	259.938	-8.51303	2.05356e-17	3.00468e-16	XPO1	exportin 1 (CRM1 homolog, yeast)	7514
V2HS_176079	692.955	1899.8	2.78552	1.98304e-17	2.9133e-16	GABRQ	gamma-aminobutyric acid (GABA) receptor, theta	55879
V2HS_77312	1447.08	410.693	-3.38553	1.57865e-17	2.33343e-16	IDS	iduronate 2-sulfatase	3423
V2HS_130491	1653.52	489.658	-3.25727	1.42167e-17	2.11003e-16	CCT5	chaperonin containing TCP1, subunit 5 (epsilon)	22948
V2HS_98660	1894.69	917.747	-2.08578	1.3066e-17	1.94323e-16	PCYOX1L	prenylcysteine oxidase 1 like	78991
V2HS_214684	4650.75	1763.4	-2.66295	7.59916e-18	1.15635e-16
V2HS_143495	1183.1	2604.56	2.26047	4.15561e-18	6.3908e-17	FIGLA	folliculogenesis specific basic helix-loop-helix	344018
V2HS_19395	700.004	1663.35	2.37093	2.70462e-18	4.19506e-17	HS2ST1	heparan sulfate 2-O-sulfotransferase 1	9653
V2HS_59582	359.865	896.994	2.49757	2.22382e-18	3.4943e-17	FLVCR1	feline leukemia virus subgroup C cellular receptor 1	28982
V2HS_114412	2112.86	799.143	-2.61139	1.79708e-18	2.8423e-17	EPC2	enhancer of polycomb homolog 2 (Drosophila)	26122
V2HS_94794	7066.86	2940.89	-2.46721	1.65635e-18	2.62546e-17	RBBP6	retinoblastoma binding protein 6	5930
V2HS_51735	4722.13	2195.38	-2.14801	1.46672e-18	2.32999e-17	SAR1A	SAR1 homolog A (S. cerevisiae)	56681
V2HS_202569	1132.21	2643.18	2.36177	1.07638e-18	1.72126e-17	RTEL1	regulator of telomere elongation helicase 1	51750
V2HS_45266	5929.21	2615.26	-2.26529	8.41778e-19	1.36727e-17	INCENP	inner centromere protein antigens 135/155kDa	3619
V2HS_171223	3144.06	1469.16	-2.13256	6.35767e-19	1.03967e-17	RALB	v-ral simian leukemia viral oncogene homolog B (ras related; GTP binding protein)	5899
V2HS_171743	2912.63	6608.76	2.23367	6.15472e-19	1.00876e-17	UBE2D1	ubiquitin-conjugating enzyme E2D 1 (UBC4/5 homolog, yeast)	7321
V2HS_190996	416.944	197.158	-2.14314	5.1324e-19	8.45034e-18	CST8	cystatin 8 (cystatin-related epididymal specific)	10047
V2HS_70140	278.466	932.372	3.48751	4.2234e-19	6.98552e-18	STAT2	signal transducer and activator of transcription 2, 113kDa	6773
V2HS_201509	4508.11	2139.75	-2.12352	1.91233e-19	3.22951e-18	NFKB1	nuclear factor of kappa light polypeptide gene enhancer in B-cells 1	4790
V2HS_224114	1400.75	594.844	-2.4231	1.42488e-19	2.41761e-18	PKD1L3	polycystic kidney disease 1-like 3	342372
V2HS_188269	3636.77	1736.85	-2.10423	1.23732e-19	2.10432e-18	RNF2, RNF2P	ring finger protein 2| ring finger protein 2 pseudogene	6045, 100132467
V2HS_132767	1918.67	5026.82	2.62381	1.15186e-19	1.9636e-18	ATP1B2	ATPase, Na+/K+ transporting, beta 2 polypeptide	482
V2HS_170676	7587.41	3487.14	-2.17692	1.07595e-19	1.83853e-18	PSMA2, 100042941, EG624140, EG665455, LOC100046976, Psma2, LOC691655	proteasome (prosome, macropain) subunit, alpha type, 2, proteasome (prosome, macropain) subunit, alpha type 2| predicted gene, EG624140| predicted gene, EG665455| predicted gene, 100042941| similar to proteasome (prosome, macropain) subunit, alpha type 2, similar to Proteasome subunit alpha type 2 (Proteasome component C3) (Macropain subunit C3) (Multicatalytic endopeptidase complex subunit C3)	5683, 19166, 624140, 665455, 691655, 100042941, 100046976
V2HS_177981	642.865	1934.62	2.94311	8.40269e-20	1.44951e-18	SYTL1	synaptotagmin-like 1	84958
V2HS_48354	2115.94	1034.2	-2.0885	5.23132e-20	9.17767e-19	CD80	CD80 molecule	941
V2HS_112730	839.069	2172.89	2.66122	3.97855e-20	7.03104e-19	CASP8	caspase 8, apoptosis-related cysteine peptidase	841
V2HS_173310	2475.47	1230.56	-2.03233	3.70252e-20	6.55927e-19	RRAD	Ras-related associated with diabetes	6236
V2HS_229531	5970.33	1039.73	-5.74944	3.37255e-20	5.98938e-19	RPS25	ribosomal protein S25	6230
V2HS_204971	581.936	168.727	-3.59917	2.00303e-20	3.61045e-19	PAQR3	progestin and adipoQ receptor family member III	152559
V2HS_202398	2260.5	566.011	-4.14315	1.84956e-20	3.35053e-19	TRPV1	transient receptor potential cation channel, subfamily V, member 1	7442
V2HS_172576	317.251	25.9479	-10.8379	1.73011e-20	3.14993e-19	CDC45L	CDC45 cell division cycle 45-like (S. cerevisiae)	8318
V2HS_153505	1497.02	678.482	-2.23489	1.38128e-20	2.52757e-19	SRPK1	SFRS protein kinase 1	6732
V2HS_15728	764.094	196.228	-4.16269	9.82051e-21	1.81541e-19	ATOH7	atonal homolog 7 (Drosophila)	220202
V2HS_198819	1340.82	329.551	-4.01084	9.67348e-21	1.79282e-19	TACC3	transforming, acidic coiled-coil containing protein 3	10460
V2HS_262199	2289.75	696.305	-3.30328	9.40725e-21	1.74796e-19	TRIP13	thyroid hormone receptor interactor 13	9319
V2HS_47912	173.692	58.5056	-3.18911	5.091e-21	9.50846e-20	MCM3AP	minichromosome maintenance complex component 3 associated protein	8888
V2HS_153395	142.215	17.4409	-7.65221	4.61832e-21	8.64798e-20	SPARC, LOC100046740, Sparc, Sparc	secreted protein, acidic, cysteine-rich (osteonectin), secreted acidic cysteine rich glycoprotein| similar to Secreted acidic cysteine rich glycoprotein, secreted protein, acidic, cysteine-rich (osteonectin)	6678, 20692, 24791, 100046740
V2HS_149709	1233.17	140.154	-8.23455	4.19816e-21	7.90216e-20	CPSF6	cleavage and polyadenylation specific factor 6, 68kDa	11052
V2HS_151	5885.93	1730.2	-3.44731	3.90879e-21	7.41542e-20	PSMD14	proteasome (prosome, macropain) 26S subunit, non-ATPase, 14	10213
V2HS_279351	806.128	335.97	-2.42104	2.59161e-21	4.96874e-20	NFKBIB, Nfkbib	nuclear factor of kappa light polypeptide gene enhancer in B-cells inhibitor, beta, nuclear factor of kappa light polypeptide gene enhancer in B-cells inhibitor, beta	4793, 18036
V2HS_175565	1981.33	4311.22	2.16092	2.43535e-21	4.68157e-20	BDP1	B double prime 1, subunit of RNA polymerase III transcription initiation factor IIIB	55814
V2HS_12469	1192.55	441.661	-2.79336	1.63926e-21	3.16807e-20	RNF6	ring finger protein (C3H2C3 type) 6	6049
V2HS_203535	1647.58	276.898	-6.16048	1.35398e-21	2.63789e-20	YME1L1, Yme1l1, Yme1l1	YME1-like 1 (S. cerevisiae), YME1-like 1 (S. cerevisiae), YME1-like 1 (S. cerevisiae)	10730, 27377, 114217
V2HS_96949	6090.21	1162.46	-5.22118	1.00283e-21	1.95904e-20	OPA1	optic atrophy 1 (autosomal dominant)	4976
V2HS_178658	2323.65	4809.14	2.09288	7.118e-22	1.40571e-20	IGSF22	immunoglobulin superfamily, member 22	283284
V2HS_97292	2069.21	473.134	-4.36465	6.6223e-22	1.31207e-20	SF3B14	splicing factor 3B, 14 kDa subunit	51639
V2HS_196465	6509.91	2522.33	-2.63228	4.54607e-22	9.1275e-21	HSPA8	heat shock 70kDa protein 8	3312
V2HS_116693	8817.33	3817.04	-2.336	2.92083e-22	5.91366e-21
V2HS_72996	1422.49	3303.86	2.33191	2.24123e-22	4.55045e-21	GNGT1, LOC680149	guanine nucleotide binding protein (G protein), gamma transducing activity polypeptide 1, similar to Guanine nucleotide-binding protein G(T) gamma-T1 subunit precursor (Transducin gamma chain)	2792, 680149
V2HS_195561	790.763	2245.93	2.82517	2.20145e-22	4.48228e-21	KIF7	kinesin family member 7	374654
V2HS_253120	2276.81	813.515	-2.66419	7.35577e-23	1.5278e-21
V2HS_87173	4189.45	1847.22	-2.27716	5.21087e-23	1.09808e-21	RRS1	RRS1 ribosome biogenesis regulator homolog (S. cerevisiae)	23212
V2HS_5786	2959.64	1137.59	-2.5866	5.12057e-23	1.08221e-21	ACTR3	ARP3 actin-related protein 3 homolog (yeast)	10096
V2HS_243379	2029.35	522.092	-3.96125	3.64781e-23	7.73207e-22	GTPBP4, Gtpbp4, Gtpbp4, LOC295122, LOC299312, LOC683324	GTP binding protein 4, GTP binding protein 4, GTP binding protein 4| similar to G protein-binding protein CRFG| similar to G protein-binding protein CRFG| similar to Nucleolar GTP-binding protein 1 (Chronic renal failure gene protein) (GTP-binding protein NGB)	23560, 69237, 114300, 295122, 299312, 683324
V2HS_36904	591.213	177.547	-3.62014	3.53222e-23	7.50908e-22	SDCCAG1, Sdccag1, Sdccag1	serologically defined colon cancer antigen 1, serologically defined colon cancer antigen 1, serologically defined colon cancer antigen 1	9147, 66244, 299114
V2HS_165534	3167.41	425.518	-7.67225	2.83124e-23	6.0545e-22	SPINK6	serine peptidase inhibitor, Kazal type 6	404203
V2HS_262517	83.9956	20.8046	-3.95886	1.76399e-23	3.79468e-22	PDE12	phosphodiesterase 12	201626
V2HS_286154	3382.18	7260.81	2.12598	1.69346e-23	3.65383e-22	KRTAP12-2	keratin associated protein 12-2	353323
V2HS_68796	5828.19	1684.35	-3.55226	1.58419e-23	3.4283e-22	GRAP2	GRB2-related adaptor protein 2	9402
V2HS_268518	4560.38	1006.1	-4.51905	1.16374e-23	2.53359e-22	UTP18	UTP18, small subunit (SSU) processome component, homolog (yeast)	51096
V2HS_172065	2338.3	1071.8	-2.16805	5.41383e-24	1.1894e-22	YY1, Yy1	YY1 transcription factor, YY1 transcription factor	7528, 22632
V2HS_20490	331.368	93.6665	-3.95988	4.08111e-24	9.02088e-23	ANXA2, NHP2L1, OPRS1	annexin A2| NHP2 non-histone chromosome protein 2-like 1 (S. cerevisiae)| opioid receptor, sigma 1	302, 4809, 10280
V2HS_224577	6422.22	3064.35	-2.10175	2.92752e-24	6.5309e-23	DARS	aspartyl-tRNA synthetase	1615
V2HS_30687	3298.61	6637.89	2.00542	2.56407e-24	5.75562e-23	LENEP	lens epithelial protein	55891
V2HS_188187	4613.31	1784.77	-2.53547	2.55595e-24	5.75527e-23	hCG_18290, LOC644996, LOC728572, RPL32	ribosomal protein L32| hCG18290| similar to hCG23063| similar to rCG33193	6161, 644907, 644996, 728572
V2HS_113386	1345.85	258.515	-5.5102	2.39933e-24	5.41949e-23	DARS, Dars	aspartyl-tRNA synthetase, aspartyl-tRNA synthetase	1615, 226414
V2HS_130945	102.843	5.11096	-19.275	2.33611e-24	5.29323e-23	GSTT1	glutathione S-transferase theta 1	2952
V2HS_72135	1313.62	498.659	-2.64081	2.25219e-24	5.11913e-23	LOC100128525, UQCRFS1	ubiquinol-cytochrome c reductase, Rieske iron-sulfur polypeptide 1| similar to hCG1641472	7386, 100128525
V2HS_91408	1902.25	474.88	-4.12786	1.75861e-24	4.00985e-23	U2AF2, EG545519, U2af2, LOC690372, U2af2	U2 small nuclear RNA auxiliary factor 2, U2 small nuclear ribonucleoprotein auxiliary factor (U2AF) 2| predicted gene, EG545519, U2 small nuclear ribonucleoprotein auxiliary factor (U2AF) 2| similar to U2 (RNU2) small nuclear RNA auxiliary factor 2 isoform b	11338, 22185, 308335, 545519, 690372
V2HS_87445	1421.29	3151.47	2.22668	1.28436e-24	2.9471e-23	PASK	PAS domain containing serine/threonine kinase	23178
V2HS_130313	989.222	467.805	-2.13508	9.19257e-25	2.11605e-23	FBXO38	F-box protein 38	81545
V2HS_65122	812.021	1726.13	2.11419	3.98136e-25	9.34327e-24	LOH3CR2A	loss of heterozygosity, 3, chromosomal region 2, gene A	29931
V2HS_199212	402.014	97.0954	-4.0864	3.83621e-25	9.03196e-24	CHERP	calcium homeostasis endoplasmic reticulum protein	10523
V2HS_15118	2826.07	1169.57	-2.4654	2.453e-25	5.81321e-24	OSGIN2	oxidative stress induced growth inhibitor family member 2	734
V2HS_229617	6287.62	1825.53	-3.3989	1.30885e-25	3.13257e-24	COPS4	COP9 constitutive photomorphogenic homolog subunit 4 (Arabidopsis)	51138
V2HS_16443	1328.31	461.949	-2.86377	1.27864e-25	3.07044e-24
V2HS_238370	3738.76	1452.33	-2.56441	1.11484e-25	2.68602e-24	IDH2	isocitrate dehydrogenase 2 (NADP+), mitochondrial	3418
V2HS_64098	5603.25	2604.83	-2.15547	7.3188e-26	1.76924e-24	UCRC	ubiquinol-cytochrome c reductase complex (7.2 kD)	29796
V2HS_187952	661.054	1661.09	2.52884	6.12586e-26	1.49083e-24
V2HS_59247	2217.52	629.287	-3.53911	5.82108e-26	1.42626e-24	VN1R1	vomeronasal 1 receptor 1	57191
V2HS_20975	4140.23	849.598	-5.12385	3.61884e-26	8.98865e-25	SPATA5	spermatogenesis associated 5	166378
V2HS_199027	1577.05	510.129	-3.0951	2.5845e-26	6.46393e-25	SLC35B1	solute carrier family 35, member B1	10237
V2HS_208833	568.287	1695.77	3.0103	1.80355e-26	4.52641e-25	STUB1	STIP1 homology and U-box containing protein 1	10273
V2HS_112869	3931.75	811.159	-5.05374	1.16605e-26	2.93666e-25	CDC5L	CDC5 cell division cycle 5-like (S. pombe)	988
V2HS_225046	7152.2	3006.65	-2.37506	8.44587e-27	2.14953e-25	DKC1	dyskeratosis congenita 1, dyskerin	1736
V2HS_171144	3435.69	1529.87	-2.23759	2.18711e-27	5.62578e-26	RAB5B	RAB5B, member RAS oncogene family	5869
V2HS_68092	5261.39	1971.93	-2.70283	1.95141e-27	5.03743e-26	SMC4	structural maintenance of chromosomes 4	10051
V2HS_149712	3148.65	1055.27	-2.97634	1.87666e-27	4.87932e-26	CPSF6, Cpsf6	cleavage and polyadenylation specific factor 6, 68kDa, cleavage and polyadenylation specific factor 6	11052, 432508
V2HS_170071	55.8726	13.1099	-4.13636	1.72578e-27	4.50323e-26	PLAGL2	pleiomorphic adenoma gene-like 2	5326
V2HS_87233	2585.37	352.615	-7.25923	8.80761e-28	2.32341e-26	LOC653877, UTP20	UTP20, small subunit (SSU) processome component, homolog (yeast)| similar to Down-regulated in metastasis protein (Key-1A6 protein) (Novel nucleolar protein 73) (NNP73)	27340, 653877
V2HS_62376	1491.82	3492.22	2.35119	5.23835e-28	1.39201e-26	SMAD6	SMAD family member 6	4091
V2HS_68372	4149.43	1450.19	-2.83494	4.48902e-28	1.19729e-26	PARP2, Parp2	poly (ADP-ribose) polymerase 2, poly (ADP-ribose) polymerase family, member 2	10038, 11546
V2HS_88826	5107.27	1382.52	-3.89311	3.83127e-28	1.02946e-26	CDK4	cyclin-dependent kinase 4	1019
V2HS_230654	10175.5	4863.22	-2.08023	3.66627e-28	9.88798e-27	NAT5	N-acetyltransferase 5 (GCN5-related, putative)	51126
V2HS_96371	13517.7	5079.35	-2.7122	2.09144e-28	5.68306e-27	RIMS1	regulating synaptic membrane exocytosis 1	22999
V2HS_97570	3923.57	1945.3	-2.01271	9.11419e-29	2.50484e-27	NIP7	nuclear import 7 homolog (S. cerevisiae)	51388
V2HS_42554	5719.02	2726.45	-2.08077	7.54968e-29	2.08279e-27	HMMR	hyaluronan-mediated motility receptor (RHAMM)	3161
V2HS_42092	332.389	1450.64	4.36584	6.49669e-29	1.79916e-27	GPR3	G protein-coupled receptor 3	2827
V2HS_114707	2114.84	777.926	-2.69745	5.41578e-29	1.5114e-27	GLTSCR2	glioma tumor suppressor candidate region gene 2	29997
V2HS_247719	3390.88	8670.89	2.57265	4.92889e-29	1.38085e-27	TMPRSS11E, TMPRSS11E2	transmembrane protease, serine 11E| transmembrane protease, serine 11E2	28983, 729884
V2HS_27366	1837.27	816.263	-2.22424	4.45162e-29	1.252e-27	BCAS1	breast carcinoma amplified sequence 1	8537
V2HS_159722	1742.44	3659.85	2.10594	3.21444e-29	9.14723e-28	BSCL2	Bernardinelli-Seip congenital lipodystrophy 2 (seipin)	26580
V2HS_257156	7572	3677.21	-2.05605	2.98604e-29	8.53087e-28	GNASAS	GNAS antisense RNA (non-protein coding)	149775
V2HS_137340	16409	5259.62	-3.09683	2.77241e-29	8.01559e-28	TRIB1	tribbles homolog 1 (Drosophila)	10221
V2HS_190316	2190.39	496.657	-4.43683	2.0307e-29	5.91851e-28	PA2G4	proliferation-associated 2G4, 38kDa	5036
V2HS_60546	1303.8	198.157	-6.38685	1.9656e-29	5.75197e-28	DHX38	DEAH (Asp-Glu-Ala-His) box polypeptide 38	9785
V2HS_91291	857.354	282.726	-3.0523	8.78472e-30	2.60229e-28	ERICH1	glutamate-rich 1	157697
V2HS_131582	1236.91	191.041	-7.05394	8.76484e-30	2.60229e-28	FAM21C, LOC388344, RPL13	ribosomal protein L13| family with sequence similarity 21, member C| ribosomal protein L13 pseudogene	6137, 253725, 388344
V2HS_41029	5528.74	1996.12	-2.72646	8.58949e-30	2.56549e-28	ATP6V0D1	ATPase, H+ transporting, lysosomal 38kDa, V0 subunit d1	9114
V2HS_15669	1356.27	2811.74	2.06428	1.49062e-30	4.54608e-29	FAM75C1, METTL6	methyltransferase like 6| family with sequence similarity 75, member C1	131965, 441452
V2HS_95865	1344.65	142.354	-9.74119	5.3989e-31	1.65353e-29	LOC100130960, LOC400061, TINP1	TGF beta-inducible nuclear protein 1| hypothetical gene supported by NM_014886| similar to CDK105	10412, 400061, 100130960
V2HS_53150	2616.96	5399	2.04768	3.9902e-31	1.22728e-29	HDAC3	histone deacetylase 3	8841
V2HS_55751	1068.19	2818.38	2.62042	3.88218e-31	1.19916e-29
V2HS_27952	2134.28	5035.65	2.39152	3.1325e-31	9.71747e-30	RP11-167P23.2	XAGE-4 protein	139629
V2HS_57663	2803.25	640.361	-4.4657	2.4726e-31	7.73678e-30	RSPH1	radial spoke head 1 homolog (Chlamydomonas)	89765
V2HS_200948	3335.29	1315.39	-2.58083	1.549e-31	4.8679e-30	FBXO39	F-box protein 39	162517
V2HS_233452	474.313	27.7813	-15.8048	1.37306e-31	4.33383e-30	RPS6	ribosomal protein S6	6194
V2HS_65151	788.94	121.913	-6.59688	2.09694e-32	6.7363e-31	NEDD1, EG667510, Nedd1, Nedd1	neural precursor cell expressed, developmentally down-regulated 1, neural precursor cell expressed, developmentally down-regulated gene 1| predicted gene, EG667510, neural precursor cell expressed, developmentally down-regulated 1	17997, 121441, 299730, 667510
V2HS_151573	1946.3	429.736	-4.63552	1.35179e-32	4.36194e-31	MARK3	MAP/microtubule affinity-regulating kinase 3	4140
V2HS_71050	9602.13	3742.71	-2.5761	1.20379e-32	3.90179e-31	GLS2	glutaminase 2 (liver, mitochondrial)	27165
V2HS_69824	1349.33	311.903	-4.23432	1.02866e-32	3.36432e-31	SLC15A4	solute carrier family 15, member 4	121260
V2HS_80719	2330.7	649.13	-3.71706	6.60124e-33	2.1887e-31	HPSE2, LOC100133895	heparanase 2| hypothetical protein LOC100133895	60495, 100133895
V2HS_203477	7317.72	2425.2	-2.96979	6.46852e-33	2.15458e-31	YME1L1	YME1-like 1 (S. cerevisiae)	10730
V2HS_140536	316.693	67.4638	-4.76001	6.21247e-34	2.12814e-32	MED11	mediator complex subunit 11	400569
V2HS_170282	6812.71	3255.45	-2.09789	5.45075e-34	1.8761e-32	PPL	periplakin	5493
V2HS_223079	3083.76	838.754	-3.82124	4.43425e-34	1.5409e-32	PSMD12	proteasome (prosome, macropain) 26S subunit, non-ATPase, 12	5718
V2HS_133372	11834.3	4522.78	-2.60884	2.53589e-34	8.98501e-33	INHBB	inhibin, beta B	3625
V2HS_71168	1723.38	695.672	-2.47801	1.91864e-34	6.83149e-33	SAP30BP	SAP30 binding protein	29115
V2HS_96954	8894.73	1723.29	-5.4807	1.16125e-34	4.19676e-33	OPA1	optic atrophy 1 (autosomal dominant)	4976
V2HS_151155	1345.89	2851.4	2.12334	9.98031e-35	3.62501e-33	DES, Des	desmin, desmin	1674, 13346
V2HS_132809	6273.21	2426.86	-2.59529	7.38202e-35	2.70849e-33	ATP5J	ATP synthase, H+ transporting, mitochondrial F0 complex, subunit F6	522
V2HS_285820	396.929	155.776	-2.63354	1.27539e-35	4.72745e-34	KRTAP19-3	keratin associated protein 19-3	337970
V2HS_219967	1690.03	3460.38	2.04669	3.98247e-36	1.49147e-34	GPR177	G protein-coupled receptor 177	79971
V2HS_115478	3234.99	1382.97	-2.35729	3.4076e-36	1.29632e-34	IPO11	importin 11	51194
V2HS_175461	2703.05	5771.21	2.14373	3.30431e-36	1.26368e-34	LRP2BP	LRP2 binding protein	55805
V2HS_56442	1097.61	270.975	-4.00814	1.35079e-36	5.2492e-35	TYRO3, Tyro3	TYRO3 protein tyrosine kinase, TYRO3 protein tyrosine kinase	7301, 25232
V2HS_269411	6867.77	2758.67	-2.48004	2.64593e-37	1.03939e-35	GDF2	growth differentiation factor 2	2658
V2HS_174663	121.561	674.22	5.49823	1.67432e-37	6.64944e-36	NOL8	nucleolar protein 8	55035
V2HS_262400	1234.65	4134.63	3.32504	8.25174e-38	3.29523e-36	HES2	hairy and enhancer of split 2 (Drosophila)	54626
V2HS_230287	1149.8	536.895	-2.15501	3.13891e-38	1.27461e-36	RNF180	ring finger protein 180	285671
V2HS_242534	796.35	325.648	-2.46734	1.53567e-38	6.41608e-37	ERH	enhancer of rudimentary homolog (Drosophila)	2079
V2HS_136283	8635.03	3510.42	-2.44373	9.11966e-39	3.83238e-37	CEP97	centrosomal protein 97kDa	79598
V2HS_250317	3123.25	934.934	-3.31276	5.1081e-39	2.17184e-37	DYNLT3	dynein, light chain, Tctex-type 3	6990
V2HS_84672	687.207	145.465	-4.60433	2.26641e-39	9.69326e-38	TNNT3	troponin T type 3 (skeletal, fast)	7140
V2HS_256081	2624.27	636.576	-4.06065	1.91839e-39	8.25364e-38	GNGT1	guanine nucleotide binding protein (G protein), gamma transducing activity polypeptide 1	2792
V2HS_173327	77.9573	8.75977	-8.90794	8.56814e-40	3.70841e-38	SHMT1	serine hydroxymethyltransferase 1 (soluble)	6470
V2HS_24107	69.6186	6.08686	-9.94784	6.50146e-40	2.84668e-38	CTSH	cathepsin H	1512
V2HS_62672	1922.9	412.705	-4.55522	5.6701e-40	2.49899e-38	LMNB1	lamin B1	4001
V2HS_156149	898.198	1965.29	2.19437	4.68419e-40	2.07714e-38	DHX32	DEAH (Asp-Glu-Ala-His) box polypeptide 32	55760
V2HS_273001	8274.51	2799.62	-3.02047	2.20574e-40	9.84141e-39	EIF1AP1, EIF1AX, Eif1a	eukaryotic translation initiation factor 1A, X-linked| eukaryotic translation initiation factor 1A pseudogene 1, eukaryotic translation initiation factor 1A	1964, 13664, 280661
V2HS_275263	6611.31	1609.57	-4.04748	1.83112e-40	8.27208e-39	TXN	thioredoxin	7295
V2HS_152953	4775.99	2333.77	-2.04766	5.5689e-41	2.56382e-39	STIL	SCL/TAL1 interrupting locus	6491
V2HS_189807	4022.97	1998.24	-2.01829	5.01315e-41	2.32276e-39	DUB3, DUB4, LOC402164, LOC728369, LOC728373, LOC728379, LOC728393, LOC728400, LOC728405, LOC728419, USP17, USP17L4, USP17L5, USP17L7	deubiquitinating enzyme 3| deubiquitinating enzyme DUB4| ubiquitin specific peptidase 17| Inactive ubiquitin carboxyl-terminal hydrolase 17-like protein 7| deubiquitinating enzyme 3-like| Inactive ubiquitin carboxyl-terminal hydrolase 17-like protein 4| similar to deubiquitinating enzyme 3| similar to deubiquitinating enzyme 3| similar to deubiquitinating enzyme 3| Ubiquitin carboxyl-terminal hyd…	377630, 391622, 391627, 392197, 402164, 645402, 728369, 728373, 728379, 728386, 728393, 728400, 728405, 728419
V2HS_44478	4309	1398.01	-3.0649	3.32822e-41	1.55202e-39	PARP15	poly (ADP-ribose) polymerase family, member 15	165631
V2HS_97272	1576.56	497.692	-3.23202	1.98956e-41	9.33801e-40	EXOSC3	exosome component 3	51010
V2HS_239527	1569.33	3331.28	2.11859	9.72781e-42	4.5956e-40	VDR	vitamin D (1,25- dihydroxyvitamin D3) receptor	7421
V2HS_41604	5936.51	2689.42	-2.19248	7.46752e-42	3.57452e-40	BAT1, Bat1a, LOC100045318	HLA-B associated transcript 1, HLA-B-associated transcript 1A| similar to HLA-B associated transcript 1	7919, 53817, 100045318
V2HS_171965	880.737	434.92	-2.01963	7.07936e-42	3.41131e-40	VLDLR	very low density lipoprotein receptor	7436
V2HS_171711	525.67	67.7175	-7.82335	3.57611e-42	1.73477e-40	UBA52	ubiquitin A-52 residue ribosomal protein fusion product 1	7311
V2HS_67841	573.486	1194.61	2.08558	3.40516e-42	1.66301e-40	FXR2	fragile X mental retardation, autosomal homolog 2	9513
V2HS_18260	684.124	213.211	-3.28556	3.26643e-42	1.60611e-40	DVL2	dishevelled, dsh homolog 2 (Drosophila)	1856
V2HS_90054	984.957	370.257	-2.67755	1.42932e-42	7.12491e-41	ACAT1	acetyl-Coenzyme A acetyltransferase 1	38
V2HS_131680	3545.02	518.594	-7.14907	6.92241e-43	3.47467e-41	RPL38	ribosomal protein L38	6169
V2HS_178381	3133.31	1491.11	-2.10576	2.08793e-43	1.06279e-41	SNX21	sorting nexin family member 21	90203
V2HS_260245	137.089	18.1104	-7.79471	1.90577e-43	9.76944e-42	RAB35	RAB35, member RAS oncogene family	11021
V2HS_208137	11397.4	3464.43	-3.26134	1.66755e-43	8.60932e-42	THOC2, Thoc2, Thoc2	THO complex 2, THO complex 2, THO complex 2	57187, 313308, 331401
V2HS_99237	102.505	495.856	4.75109	5.46506e-44	2.84183e-42	SLC25A28	solute carrier family 25, member 28	81894
V2HS_221995	2892.73	1323.53	-2.17968	1.26117e-44	6.60561e-43	SLC25A3	solute carrier family 25 (mitochondrial carrier; phosphate carrier), member 3	5250
V2HS_245224	3736.43	1699.29	-2.19384	9.80909e-45	5.17519e-43	THOC1	THO complex 1	9984
V2HS_48541	10529.3	4713.85	-2.24074	7.00649e-45	3.72374e-43	CA7	carbonic anhydrase VII	766
V2HS_12565	91.2697	3.55173	-22.046	4.2039e-45	2.2508e-43	TBR1	T-box, brain, 1	10716
V2HS_69831	746.575	55.7637	-13.41	0	0	IK	IK cytokine, down-regulator of HLA II	3550
V2HS_152154	1865.81	406.617	-4.5589	0	0	NCBP1	nuclear cap binding protein subunit 1, 80kDa	4686
V2HS_34366	3149.12	1038.31	-3.03293	0	0	NGEF	neuronal guanine nucleotide exchange factor	25791
V2HS_131842	84.4116	24.201	-3.43025	0	0	GAGE1, GAGE2A, GAGE2B, GAGE2C, GAGE2D, GAGE2E, GAGE8	G antigen 1| G antigen 2C| G antigen 2E| G antigen 2B| G antigen 2D| G antigen 2A| G antigen 8	2543, 2574, 26749, 645037, 729408, 729447, 100101629
V2HS_76456	1344.46	245.834	-5.47066	0	0	MPO	myeloperoxidase	4353
V2HS_252883	2081.68	779.219	-2.67772	0	0	PWP1	PWP1 homolog (S. cerevisiae)	11137
V2HS_102700	239.773	14.9739	-15.9703	0	0
V2HS_132885	5029.47	1990.63	-2.52231	0	0	AUH	AU RNA binding protein/enoyl-Coenzyme A hydratase	549
V2HS_50520	1335.8	213.079	-6.23489	0	0	PLA2G15	phospholipase A2, group XV	23659
V2HS_98236	144.078	369.084	2.562	0	0	SMAP2	small ArfGAP2	64744
V2HS_68244	1566.08	123.514	-13.1995	0	0	MED23	mediator complex subunit 23	9439
V2HS_15225	132.003	24.0044	-5.56854	0	0	BAG1	BCL2-associated athanogene	573
V2HS_115651	1176.82	206.196	-5.70961	0	0
V2HS_235720	4215.85	1074.87	-3.90689	0	0	GABBR1	gamma-aminobutyric acid (GABA) B receptor, 1	2550
V2HS_172874	1945.36	4879.47	2.50447	0	0	CS, Cs	citrate synthase, citrate synthase	1431, 170587
V2HS_258549	2489.08	1141.3	-2.17631	0	0	MLF1	myeloid leukemia factor 1	4291
V2HS_253498	4118.88	713.757	-5.69163	0	0	ISCU	iron-sulfur cluster scaffold homolog (E. coli)	23479
V2HS_97274	5892.81	2564.91	-2.29984	0	0	FAHD2A, FAHD2B, Fahd2a, Fahd2a	fumarylacetoacetate hydrolase domain containing 2A| fumarylacetoacetate hydrolase domain containing 2B, fumarylacetoacetate hydrolase domain containing 2A, fumarylacetoacetate hydrolase domain containing 2A	51011, 68126, 151313, 296131
V2HS_131066	1250.95	544.85	-2.31112	0	0	IFNAR2, IL10RB	interferon (alpha, beta and omega) receptor 2| interleukin 10 receptor, beta	3455, 3588
V2HS_235684	2167.02	626.303	-3.45943	0	0	ANAPC1, RGPD1	anaphase promoting complex subunit 1| RANBP2-like and GRIP domain containing 1	64682, 400966
V2HS_30890	1120.56	3188.83	2.84511	0	0	TREM1	triggering receptor expressed on myeloid cells 1	54210
V2HS_47771	783.728	1733.89	2.20989	0	0	BUD31	BUD31 homolog (S. cerevisiae)	8896
V2HS_98171	3924.05	448.737	-9.0646	0	0	ANAPC1, LOC100134301	anaphase promoting complex subunit 1| hypothetical protein LOC100134301	64682, 100134301
V2HS_198161	475.953	111.502	-4.26821	0	0	ZMYM5	zinc finger, MYM-type 5	9205
V2HS_67776	900.759	31.6173	-29.5157	0	0	LOC100130130, LOC653773, RPL31, RPL31P10, RPL31P4	ribosomal protein L31| ribosomal protein L31 pseudogene 10| similar to mCG49427| ribosomal protein L31 pseudogene 4| similar to mCG49427	6160, 390283, 653773, 729646, 100130130
V2HS_59106	3777.46	1461.46	-2.58627	0	0	MAGOH	mago-nashi homolog, proliferation-associated (Drosophila)	4116
V2HS_56638	158.737	31.5672	-4.90285	0	0	THY1	Thy-1 cell surface antigen	7070
V2HS_229542	5421.79	1412.31	-3.83275	0	0	UTP11L, Utp11l	UTP11-like, U3 small nucleolar ribonucleoprotein, (yeast), UTP11-like, U3 small nucleolar ribonucleoprotein, (yeast)	51118, 170669
V2HS_81719	2522.3	1143.77	-2.20161	0	0	MLF1	myeloid leukemia factor 1	4291
V2HS_72140	216.019	7.4027	-28.419	0	0	LOC100128525, UQCRFS1	ubiquinol-cytochrome c reductase, Rieske iron-sulfur polypeptide 1| similar to hCG1641472	7386, 100128525
V2HS_43054	99.5503	473.036	4.668	0	0	TMEM154	transmembrane protein 154	201799
V2HS_248371	4503.44	1417.34	-3.18973	0	0	GGA1	golgi associated, gamma adaptin ear containing, ARF binding protein 1	26088
V2HS_139467	289.835	19.3847	-14.6059	0	0	FBXO46	F-box protein 46	23403
V2HS_112975	204.778	21.8643	-9.80502	0	0	CHD2	chromodomain helicase DNA binding protein 2	1106
V2HS_133238	3718.92	1394.6	-2.66047	0	0	IARS	isoleucyl-tRNA synthetase	3376
V2HS_36333	15231.4	4673.15	-3.27017	0	0	PLXNB3	plexin B3	5365
V2HS_152747	759.117	3077.87	4.00313	0	0	PDE2A, Pde2a	phosphodiesterase 2A, cGMP-stimulated, phosphodiesterase 2A, cGMP-stimulated	5138, 81743
V2HS_151103	4263.9	682.326	-6.24989	0	0	DBT	dihydrolipoamide branched chain transacylase E2	1629
V2HS_250302	2147.64	523.102	-4.08796	0	0	NKX2-8	NK2 homeobox 8	26257
V2HS_286767	708.407	154.758	-4.5606	0	0	PADI6	peptidyl arginine deiminase, type VI	353238
V2HS_93887	2706.88	1026.53	-2.63512	0	0	RRM2	ribonucleotide reductase M2 polypeptide	6241
V2HS_113450	1767.37	872.604	-2.02535	0	0	DKC1, Dkc1	dyskeratosis congenita 1, dyskerin, dyskeratosis congenita 1, dyskerin homolog (human)	1736, 245474
V2HS_137916	6256.79	1973.74	-3.20165	0	0	ISG20L2	interferon stimulated exonuclease gene 20kDa-like 2	81875
V2HS_227719	5543.69	1933.82	-2.90566	0	0	LOC100133398, SELT, 2810407C02Rik, Selt	selenoprotein T| similar to Selenoprotein T, RIKEN cDNA 2810407C02 gene, selenoprotein T	51714, 69227, 365802, 100133398
V2HS_151858	172.083	14.9366	-10.2798	0	0	MN1	meningioma (disrupted in balanced translocation) 1	4330
V2HS_51041	3833.38	1858.04	-2.0629	0	0	PMEPA1	prostate transmembrane protein, androgen induced 1	56937
V2HS_241382	12730	3504.52	-3.65983	0	0	PRPF18	PRP18 pre-mRNA processing factor 18 homolog (S. cerevisiae)	8559
V2HS_223974	1268.86	3107.91	2.44846	0	0	LENG8	leukocyte receptor cluster (LRC) member 8	114823
V2HS_171279	4836.02	1018.09	-4.74022	0	0	RBBP7	retinoblastoma binding protein 7	5931
V2HS_55791	15599	6990.14	-2.22487	0	0	TAF1A	TATA box binding protein (TBP)-associated factor, RNA polymerase I, A, 48kDa	9015
V2HS_160970	1947.02	473.869	-4.12789	0	0	EIF2B5	eukaryotic translation initiation factor 2B, subunit 5 epsilon, 82kDa	8893
V2HS_218429	1588.72	549.177	-2.89019	0	0	ATP5A1	ATP synthase, H+ transporting, mitochondrial F1 complex, alpha subunit 1, cardiac muscle	498
V2HS_115798	3963.21	1527.25	-2.60711	0	0	COPZ2	coatomer protein complex, subunit zeta 2	51226
V2HS_199046	4378.35	1641.34	-2.70549	0	0	RNF139, Rnf139	ring finger protein 139, ring finger protein 139	11236, 75841
V2HS_245200	830.072	174.918	-4.69736	0	0	DGCR9, 100041426	DiGeorge syndrome critical region gene 9, predicted gene, 100041426	25787, 100041426
V2HS_113732	3433.1	378.304	-9.68359	0	0	EN2	engrailed homeobox 2	2020
V2HS_168753	4063.91	1288.67	-3.15111	0	0	LOC100131785, LOC100134537, RNF181, Rnf181	ring finger protein 181| hypothetical LOC100131785| hypothetical LOC100134537, ring finger protein 181	51255, 66510, 100131785, 100134537
V2HS_151873	120.684	12.1386	-10.1002	0	0	MNDA	myeloid cell nuclear differentiation antigen	4332
V2HS_118063	4036.29	1108.28	-3.64394	0	0	UTP15, Utp15, Utp15	UTP15, U3 small nucleolar ribonucleoprotein, homolog (S. cerevisiae), UTP15, U3 small nucleolar ribonucleoprotein, homolog (yeast), UTP15, U3 small nucleolar ribonucleoprotein, homolog (S. cerevisiae)	84135, 105372, 310019
V2HS_263769	333.717	41.0419	-8.01321	0	0	PM20D2	peptidase M20 domain containing 2	135293
V2HS_269996	2327.44	736.733	-3.14095	0	0	RPL7A	ribosomal protein L7a	6130
V2HS_100138	3632.04	7736.94	2.13241	0	0	SYT12	synaptotagmin XII	91683
V2HS_156597	8073.86	3828.25	-2.10731	0	0	TMEM39A	transmembrane protein 39A	55254
V2HS_135356	399.324	919.752	2.3066	0	0	ARL17, ARL17P1	ADP-ribosylation factor-like 17 pseudogene 1| ADP-ribosylation factor-like 17	51326, 641522
V2HS_261590	5633.04	2673.14	-2.10707	0	0	BPESC1	blepharophimosis, epicanthus inversus and ptosis, candidate 1	60467
V2HS_261847	767.36	320.547	-2.37647	0	0	ACVR2B	activin A receptor, type IIB	93
V2HS_188616	8699.71	3640.63	-2.38684	0	0	SNRNP27	small nuclear ribonucleoprotein 27kDa (U4/U6.U5)	11017
V2HS_171719	3742.62	1114.44	-3.36691	0	0	UBA1	ubiquitin-like modifier activating enzyme 1	7317
V2HS_175417	1391.7	6670.47	4.88076	0	0	SCN3B, Scn3b, Scn3b	sodium channel, voltage-gated, type III, beta, sodium channel, voltage-gated, type III, beta, sodium channel, voltage-gated, type III, beta	55800, 235281, 245956
V2HS_272934	3945.31	1069.82	-3.68947	0	0	NARG1	NMDA receptor regulated 1	80155
V2HS_239351	195.724	473.131	2.40762	0	0	ESR1	estrogen receptor 1	2099
V2HS_81270	2587.98	881.416	-2.93385	0	0	ARAP1	ArfGAP with RhoGAP domain, ankyrin repeat and PH domain 1	116985
V2HS_69369	67.6169	12.5531	-5.43831	0	0	PAPSS1	3'-phosphoadenosine 5'-phosphosulfate synthase 1	9061
V2HS_70781	5131.83	1021.99	-5.03963	0	0	RACGAP1	Rac GTPase activating protein 1	29127
V2HS_34033	1561.33	3811.56	2.43693	0	0	RETN	resistin	56729
V2HS_277826	4810.92	1075.51	-4.42012	0	0	POLR1B	polymerase (RNA) I polypeptide B, 128kDa	84172
V2HS_57997	3560.85	1106.56	-3.19609	0	0	EEF1A1, EEF1AL7, HNRPA1P5, LOC100130211, LOC100132804, LOC389223, LOC401717, LOC644604, LOC645715	eukaryotic translation elongation factor 1 alpha 1| similar to eukaryotic translation elongation factor 1 alpha 1| hypothetical LOC401717| eukaryotic translation elongation factor 1 alpha-like 7| similar to rCG25445| similar to hCG2043493| heterogeneous nuclear ribonucleoprotein A1 pseudogene 5| eukaryotic translation elongation factor 1 alpha 1 pseudogene| hypothetical LOC100132804	1915, 389223, 401717, 441032, 644604, 645715, 664721, 100130211, 100132804
V2HS_41638	24112.2	5572.65	-4.30663	0	0	PABPN1	poly(A) binding protein, nuclear 1	8106
V2HS_96951	1929.85	399.212	-4.85006	0	0	OPA1	optic atrophy 1 (autosomal dominant)	4976
V2HS_270214	145.99	12.4176	-11.7502	0	0	TWISTNB	TWIST neighbor	221830
V2HS_258083	1052.01	28.2568	-36.7699	0	0	IPO13, Ipo13, Ipo13	importin 13, importin 13, importin 13	9670, 116458, 230673
V2HS_284353	204.932	38.6727	-5.51992	0	0	LOC100133916, MED18	mediator complex subunit 18| hypothetical protein LOC100133916	54797, 100133916
V2HS_19281	12928.3	4872.65	-2.65219	0	0	PWP2	PWP2 periodic tryptophan protein homolog (yeast)	5822
V2HS_155624	511.695	50.2474	-9.74781	0	0	IPO9	importin 9	55705
V2HS_83646	658.167	67.5748	-9.77313	0	0	FANCC	Fanconi anemia, complementation group C	2176
V2HS_168969	1700.27	311.609	-5.54473	0	0	TCF3, Tcfe2a	transcription factor 3 (E2A immunoglobulin enhancer binding factors E12/E47), transcription factor E2a	6929, 21423
V2HS_32160	523.326	98.3785	-5.30028	0	0	MST075, RPA1	replication protein A1, 70kDa| MSTP075	6117, 100132299
V2HS_170961	1690.71	4168.56	2.46566	0	0	PTPRB	protein tyrosine phosphatase, receptor type, B	5787
V2HS_72250	12084.4	5036.09	-2.40004	0	0	CAMK1G	calcium/calmodulin-dependent protein kinase IG	57172
V2HS_157038	3248.77	1126.61	-2.86136	0	0	NUP43	nucleoporin 43kDa	348995
V2HS_177121	2401.64	907.018	-2.64846	0	0	GPR157	G protein-coupled receptor 157	80045
V2HS_15523	632.987	187.583	-3.38631	0	0	FBXO8	F-box protein 8	26269
V2HS_170431	1334.96	3113.21	2.34104	0	0	PRKAR2B	protein kinase, cAMP-dependent, regulatory, type II, beta	5577
V2HS_71211	3562.5	1215.61	-2.92102	0	0	LOC284393, LOC285176, LOC389342, LOC390345, LOC644937, LOC645422, RPL10, 100039720, 100041509, 100041555, 100043010, EG434434, EG625219, EG665071, ENSMUSG00000058443, LOC100045717, LOC100048223, LOC100048462, LOC100048642, OTTMUSG00000001057, OTTMUSG00000015005, Rpl10, LOC689075, RGD1561367, RGD1561729, RGD1561736, RGD1561782, RGD1564963, Rpl10	ribosomal protein L10| similar to QM protein| similar to ribosomal protein L10| similar to QM protein| similar to ribosomal protein L10| similar to ribosomal protein L10| similar to ribosomal protein L10, ribosomal protein 10| predicted gene, EG434434| predicted gene, EG625219| predicted gene, EG665071| predicted gene, 100039720| predicted gene, 100041509| predicted gene, 100041555| predicted gen…	6134, 81764, 110954, 284393, 285176, 301174, 363031, 363804, 389342, 390345, 434434, 499794, 503169, 625219, 644937, 645422, 665071, 689075, 100039720, 100041509, 100041555, 100043010, 100043346, 100043391, 100043696, 100045717, 100048223, 100048462, 100048642
V2HS_215061	3110.01	707.929	-4.38283	0	0	DCTN3	dynactin 3 (p22)	11258
V2HS_86427	346.03	112.661	-3.09482	0	0	LOC392232, TRPA1	transient receptor potential cation channel, subfamily A, member 1| similar to ankyrin-like protein 1	8989, 392232
V2HS_24165	686.618	1687.96	2.4501	0	0	NCAN	neurocan	1463
V2HS_154074	1386.48	3149.75	2.27216	0	0	TIMP2	TIMP metallopeptidase inhibitor 2	7077
V2HS_202817	1419.38	199.753	-7.10074	0	0	EIF6	eukaryotic translation initiation factor 6	3692
V2HS_169877	11124.2	3599.12	-3.10528	0	0	PFDN4	prefoldin subunit 4	5203
V2HS_178486	2162.37	672.966	-3.21183	0	0	TPD52L3	tumor protein D52-like 3	89882
V2HS_150391	2005.26	837.563	-2.41455	0	0	CD58	CD58 molecule	965
V2HS_175821	251.222	7.65277	-32.0434	0	0	ACTR10	actin-related protein 10 homolog (S. cerevisiae)	55860
V2HS_250612	3428.66	420.732	-8.41264	0	0	TUBGCP3	tubulin, gamma complex associated protein 3	10426
V2HS_51965	2055.79	4399.25	2.13543	0	0	EMX2OS	EMX2 opposite strand (non-protein coding)	196047
V2HS_265999	26040.6	5270.46	-4.93679	0	0	GSPT1	G1 to S phase transition 1	2935
V2HS_231025	1649.48	814.892	-2.02437	0	0	RRM2	ribonucleotide reductase M2 polypeptide	6241
V2HS_64365	8444.68	2479.95	-3.41872	0	0	ABCA1	ATP-binding cassette, sub-family A (ABC1), member 1	19
V2HS_91463	5565.49	2153.04	-2.59271	0	0	EXOC3	exocyst complex component 3	11336
V2HS_31883	210.73	5.97688	-32.4445	0	0	DNAJA4	DnaJ (Hsp40) homolog, subfamily A, member 4	55466
V2HS_151453	5923.07	2091.35	-2.82891	0	0	ERBB3	v-erb-b2 erythroblastic leukemia viral oncogene homolog 3 (avian)	2065
V2HS_136848	2720.51	749.328	-3.63479	0	0	THOC7	THO complex 7 homolog (Drosophila)	80145
V2HS_197417	1703.68	381.601	-4.52735	0	0	TSPAN13	tetraspanin 13	27075
V2HS_223353	3885.44	1306.97	-2.97829	0	0	POLD1	polymerase (DNA directed), delta 1, catalytic subunit 125kDa	5424
V2HS_157015	297.225	34.8387	-8.2548	0	0	GALNT12	UDP-N-acetyl-alpha-D-galactosamine:polypeptide N-acetylgalactosaminyltransferase 12 (GalNAc-T12)	79695
V2HS_115479	7056.23	1852.96	-3.80703	0	0	IPO11	importin 11	51194
V2HS_151591	900.369	2114.59	2.34941	0	0	MATN2	matrilin 2	4147
V2HS_278320	9913.54	4750.84	-2.08436	0	0	LOC100129028, RPLP1	ribosomal protein, large, P1| similar to 60S acidic ribosomal protein P1	6176, 100129028
V2HS_261813	741.532	1677.25	2.26146	0	0
V2HS_254102	651.11	43.4528	-14.963	0	0	CNTN3	contactin 3 (plasmacytoma associated)	5067
V2HS_174029	4663.82	1487.18	-3.15116	0	0	RNF125	ring finger protein 125	54941
V2HS_262867	236.457	7.08289	-22.7344	0	0	AXIN1	axin 1	8312
V2HS_256402	6137.17	1945.07	-3.14993	0	0	MOBKL3	MOB1, Mps One Binder kinase activator-like 3 (yeast)	25843
V2HS_67842	229.268	968.726	4.21111	0	0	GAL3ST1	galactose-3-O-sulfotransferase 1	9514
V2HS_137939	3575.41	368.099	-9.81846	0	0	MYST1	MYST histone acetyltransferase 1	84148
V2HS_80551	1061.24	3250.94	3.05188	0	0	UCP1	uncoupling protein 1 (mitochondrial, proton carrier)	7350

## Sheet: 2B
Primary hits identified by microarray analysis in the S100 screen biological replicate B
CloneId	T0_Signal	T1_Signal	FoldChange	P-Value	Benjamini-Hochburg Adjusted P-Value	GeneSymbol	GeneDefinition	NCBI_GeneIDList
V2HS_46663	0.85473	2.46276	2.16539	0.02533	0.0464801	IL1F9	interleukin 1 family, member 9	56300
V2HS_262169	212.949	108.329	-2.19354	0.02461	0.0452969	MAP3K14	mitogen-activated protein kinase kinase kinase 14	9020
V2HS_17977	14.0645	5.75516	-2.44744	0.02432	0.0448202	ELAVL2, Elavl2, Elavl2	ELAV (embryonic lethal, abnormal vision, Drosophila)-like 2 (Hu antigen B), ELAV (embryonic lethal, abnormal vision, Drosophila)-like 2 (Hu antigen B), ELAV (embryonic lethal, abnormal vision, Drosophila)-like 2 (Hu antigen B)	1993, 15569, 286973
V2HS_92925	40.7939	16.7957	-2.32069	0.0241	0.0444715	IL4R	interleukin 4 receptor	3566
V2HS_57042	49.7098	125.446	2.13381	0.02268	0.0421959	REST	RE1-silencing transcription factor	5978
V2HS_230375	271.785	105.62	-3.88013	0.02128	0.0399408	UTP11L, Utp11l	UTP11-like, U3 small nucleolar ribonucleoprotein, (yeast), UTP11-like, U3 small nucleolar ribonucleoprotein, (yeast)	51118, 170669
V2HS_199459	434.915	1073.31	2.45144	0.02088	0.0392716	CAPN11, Capn11	calpain 11, calpain 11	11131, 408218
V2HS_254102	204.3	76.0032	-2.5597	0.01449	0.0283524	CNTN3	contactin 3 (plasmacytoma associated)	5067
V2HS_90530	104.297	28.4817	-3.08839	0.01428	0.0280021	TSPAN9	tetraspanin 9	10867
V2HS_31883	111.368	285.808	2.51015	0.01412	0.0277034	DNAJA4	DnaJ (Hsp40) homolog, subfamily A, member 4	55466
V2HS_47773	188.539	88.6767	-2.25438	0.00919	0.0189031	BUD31	BUD31 homolog (S. cerevisiae)	8896
V2HS_32347	58.0337	14.0373	-2.84548	0.00862	0.0178474	RNH1	ribonuclease/angiogenin inhibitor 1	6050
V2HS_91423	13.6432	7.99385	-2.09869	0.00587	0.0125602	GOLIM4	golgi integral membrane protein 4	27333
V2HS_255274	455.459	190.338	-2.35267	0.00497	0.0107877	EIF4A3	eukaryotic translation initiation factor 4A, isoform 3	9775
V2HS_36306	1819.25	3749.69	2.17149	0.00453	0.00992809	MTA2	metastasis associated 1 family, member 2	9219
V2HS_218437	731.529	365.306	-2.04912	0.00441	0.0096886	DDX49	DEAD (Asp-Glu-Ala-Asp) box polypeptide 49	54555
V2HS_270462	226.829	421.187	2.00887	0.00419	0.00923896	GKN2	gastrokine 2	200504
V2HS_188099	8.10556	3.44404	-3.00718	0.00397	0.0088022	LOC100130651, SSX1, SSX10, SSX2, SSX2B, SSX8	synovial sarcoma, X breakpoint 1| synovial sarcoma, X breakpoint 2| synovial sarcoma, X breakpoint 8| synovial sarcoma, X breakpoint 2B| synovial sarcoma, X breakpoint 10| similar to Synovial sarcoma, X breakpoint 2	6756, 6757, 280659, 727837, 100128582, 100130651
V2HS_263333	36.6134	94.4405	2.40586	0.00369	0.00822427	CUL1, Cul1, Cul1	cullin 1, cullin 1, cullin 1	8454, 26965, 362356
V2HS_78798	57.5434	138.863	2.12978	0.00363	0.00811306	SERINC3	serine incorporator 3	10955
V2HS_198101	857.872	394.197	-2.39014	0.00289	0.00659372	RPL35	ribosomal protein L35	11224
V2HS_42976	170.45	25.9117	-5.58784	0.00277	0.00635605	PRPF6	PRP6 pre-mRNA processing factor 6 homolog (S. cerevisiae)	24148
V2HS_151873	7.52004	3.05535	-2.28592	0.0025	0.0057861	MNDA	myeloid cell nuclear differentiation antigen	4332
V2HS_159722	1081.13	387.374	-2.58995	0.00241	0.00559213	BSCL2	Bernardinelli-Seip congenital lipodystrophy 2 (seipin)	26580
V2HS_70981	1271.49	538.829	-2.35126	0.00239	0.00555107	DSCR3	Down syndrome critical region gene 3	10311
V2HS_75669	1279.53	344.092	-3.37407	0.00231	0.00538776	PDE6B	phosphodiesterase 6B, cGMP-specific, rod, beta	5158
V2HS_197190	340.09	94.4779	-3.70132	0.00194	0.00459146	RCL1	RNA terminal phosphate cyclase-like 1	10171
V2HS_43516	2.99078	0.74242	-3.8629	0.0019	0.00450564	SPO11	SPO11 meiotic protein covalently bound to DSB homolog (S. cerevisiae)	23626
V2HS_172065	1282.98	529.003	-2.68722	0.0016	0.00386008	YY1, Yy1	YY1 transcription factor, YY1 transcription factor	7528, 22632
V2HS_47820	50.6352	19.8277	-2.77289	0.00158	0.00381565	PFKFB3	6-phosphofructo-2-kinase/fructose-2,6-biphosphatase 3	5209
V2HS_153085	124.327	38.4537	-3.17132	0.00117	0.0029051	SLC22A2	solute carrier family 22 (organic cation transporter), member 2	6582
V2HS_83144	214.162	560.701	2.57603	0.00109	0.00272236	GBE1, Gbe1	glucan (1,4-alpha-), branching enzyme 1, glucan (1,4-alpha-), branching enzyme 1	2632, 74185
V2HS_258463	238.168	87.4408	-2.70436	0.00089	0.00226511	CYFIP1	cytoplasmic FMR1 interacting protein 1	23191
V2HS_171608	187.656	533.411	2.80685	0.00088	0.00224361	DNAJC7, Dnajc7, Dnajc7	DnaJ (Hsp40) homolog, subfamily C, member 7, DnaJ (Hsp40) homolog, subfamily C, member 7, DnaJ (Hsp40) homolog, subfamily C, member 7	7266, 56354, 303536
V2HS_132923	882.997	376.985	-2.19682	0.00081	0.00207686	BCL6	B-cell CLL/lymphoma 6	604
V2HS_152279	101.352	37.1523	-2.67555	0.0008	0.00205414	GPNMB	glycoprotein (transmembrane) nmb	10457
V2HS_84828	53.4006	202.94	3.85271	0.00068	0.00176483	SC4MOL	sterol-C4-methyl oxidase-like	6307
V2HS_66094	291.906	124.974	-2.69361	0.00065	0.00169183	LSM2	LSM2 homolog, U6 small nuclear RNA associated (S. cerevisiae)	57819
V2HS_198161	246.696	67.0736	-3.67195	0.00045	0.00120645	ZMYM5	zinc finger, MYM-type 5	9205
V2HS_237209	21.1587	11.9268	-2.39385	0.0004	0.00108488	VCPIP1	valosin containing protein (p97)/p47 complex interacting protein 1	80124
V2HS_92697	643.829	1753.78	2.90656	0.00035	0.000955723	XPA	xeroderma pigmentosum, complementation group A	7507
V2HS_116774	290.657	123.947	-2.33402	0.00034	0.00092947	TUBB1	tubulin, beta 1	81027
V2HS_83683	226.196	567.077	2.5384	0.00033	0.000904871	F9	coagulation factor IX	2158
V2HS_28220	11.6996	5.1969	-2.67179	0.0003	0.000827634	TGM5	transglutaminase 5	9333
V2HS_12595	693.677	313.611	-2.33066	0.00027	0.000751467	UTRN	utrophin	7402
V2HS_113615	106.813	320.284	3.18855	0.00026	0.000725871	LPAR1	lysophosphatidic acid receptor 1	1902
V2HS_221958	188.454	48.1114	-4.13334	0.00021	0.000596417	NSMCE2	non-SMC element 2, MMS21 homolog (S. cerevisiae)	286053
V2HS_172446	1546.2	707.566	-2.05706	0.00017	0.000489936	PDHX	pyruvate dehydrogenase complex, component X	8050
V2HS_151545	857.341	411.987	-2.12626	0.00012	0.000354024	MAN2A1	mannosidase, alpha, class 2A, member 1	4124
V2HS_17500	371.096	925.873	2.4711	0.00012	0.000354024	TOM1L2, Tom1l2	target of myb1-like 2 (chicken), target of myb1-like 2 (chicken)	146691, 216810
V2HS_60862	348.391	1058.53	2.9165	0.00011	0.000326522	RHOU	ras homolog gene family, member U	58480
V2HS_192540	53.9335	22.1918	-3.06682	9e-05	0.000270824	RANBP6	RAN binding protein 6	26953
V2HS_88343	81.5612	12.0974	-4.63542	8e-05	0.000243572	CATSPER1	cation channel, sperm associated 1	117144
V2HS_43731	232.719	656.731	3.24348	7e-05	0.000215394	CSF1R	colony stimulating factor 1 receptor	1436
V2HS_63253	346.414	705.469	2.08321	5e-05	0.000156858	KARS, Kars, LOC100048734, LOC631033, Kars	lysyl-tRNA synthetase, lysyl-tRNA synthetase| similar to lysyl-tRNA synthetase| similar to lysyl-tRNA synthetase, lysyl-tRNA synthetase	3735, 85305, 292028, 631033, 100048734
V2HS_75005	70.821	263.242	3.61341	4e-05	0.000127086	DCD	dermcidin	117159
V2HS_171326	520.886	1146.44	2.07081	4e-05	0.000127086	SEC62	SEC62 homolog (S. cerevisiae)	7095
V2HS_115860	17.6509	36.3632	2.13058	3e-05	9.70201e-05	MPP6	membrane protein, palmitoylated 6 (MAGUK p55 subfamily member 6)	51678
V2HS_56692	230.249	72.4481	-2.91579	3e-05	9.70201e-05	STK4	serine/threonine kinase 4	6789
V2HS_151093	226.243	444.648	2.04794	2e-05	6.61602e-05	CYB561	cytochrome b-561	1534
V2HS_61648	134.015	511.757	5.17003	2e-05	6.61602e-05	JAK2	Janus kinase 2 (a protein tyrosine kinase)	3717
V2HS_262096	476.137	167.156	-2.66565	2e-05	6.61602e-05	TUBB4	tubulin, beta 4	10382
V2HS_64098	2362.85	1086.57	-2.1553	2e-05	6.61602e-05	UCRC	ubiquinol-cytochrome c reductase complex (7.2 kD)	29796
V2HS_25008	112.032	285.711	2.86772	2e-05	6.61602e-05	ADAMTSL5	ADAMTS-like 5	339366
V2HS_245456	159.155	65.0387	-2.46534	2e-05	6.61602e-05	LSM4	LSM4 homolog, U6 small nuclear RNA associated (S. cerevisiae)	25804
V2HS_196449	74.6283	12.0753	-5.54136	2e-05	6.61602e-05	SF3B4, Sf3b4	splicing factor 3b, subunit 4, 49kDa, splicing factor 3b, subunit 4	10262, 295270
V2HS_175820	1162.46	540.061	-2.0449	2e-05	6.61602e-05	ACTR10	actin-related protein 10 homolog (S. cerevisiae)	55860
V2HS_57526	33.6488	7.44958	-4.43514	1e-05	3.42559e-05	DSCAML1, Dscaml1	Down syndrome cell adhesion molecule like 1, Down syndrome cell adhesion molecule-like 1	57453, 114873
V2HS_28599	394.926	819.618	2.05643	1e-05	3.42559e-05	MACF1	microtubule-actin crosslinking factor 1	23499
V2HS_173114	200.59	431.05	2.21948	1e-05	3.42559e-05	GNG10, LOC552891, LOC653503	guanine nucleotide binding protein (G protein), gamma 10| hypothetical protein LOC552891| GNG10 pseudogene	2790, 552891, 653503
V2HS_181878	352.814	769.06	2.1517	1e-05	3.42559e-05	CRTC2, Crtc2, Crtc2	CREB regulated transcription coactivator 2, CREB regulated transcription coactivator 2, CREB regulated transcription coactivator 2	74343, 200186, 310615
V2HS_131617	28.9137	8.96804	-4.06446	1e-05	3.42559e-05	hCG_2004593, hCG_22804, hCG_39912, LOC100128548, LOC100132742, LOC100133931, LOC729046, LOC729301, RPL17, tcag7.1263, Rpl17	ribosomal protein L17| hCG39912| ribosomal protein L17-like| hCG22804| similar to Rieske iron-sulfur protein| hypothetical LOC729046| similar to hCG20217| hypothetical LOC100128548| hypothetical protein LOC100132742| hypothetical protein LOC100133931, ribosomal protein L17	6139, 319195, 642250, 645296, 645441, 647123, 729046, 729301, 100128548, 100132742, 100133931
V2HS_33601	226.825	444.558	2.06678	1e-05	3.42559e-05	CDKL1	cyclin-dependent kinase-like 1 (CDC2-related kinase)	8814
V2HS_256402	3347.06	1183.47	-2.84336	9.49326e-06	3.35865e-05	MOBKL3	MOB1, Mps One Binder kinase activator-like 3 (yeast)	25843
V2HS_70672	379.924	868.383	2.3337	8.32969e-06	2.97465e-05	PTPN14, Ptpn14, Ptpn14	protein tyrosine phosphatase, non-receptor type 14, protein tyrosine phosphatase, non-receptor type 14, protein tyrosine phosphatase, non-receptor type 14	5784, 19250, 305064
V2HS_133788	362.437	1068.53	2.91636	7.92402e-06	2.84383e-05	TNPO1	transportin 1	3842
V2HS_132258	692.755	1836.72	2.90842	7.06301e-06	2.55257e-05	IFIT1	interferon-induced protein with tetratricopeptide repeats 1	3434
V2HS_135791	349.069	720.141	2.15014	6.94639e-06	2.5142e-05	FA2H	fatty acid 2-hydroxylase	79152
V2HS_262881	814.259	1672.06	2.02739	6.61558e-06	2.40289e-05	UBE3B	ubiquitin protein ligase E3B	89910
V2HS_139203	95.9736	350.65	3.53888	5.83379e-06	2.12855e-05	CLDN19, Cldn1	claudin 19, claudin 1	65129, 149461
V2HS_111557	400.916	852.918	2.17616	5.4882e-06	2.0116e-05	IL2	interleukin 2	3558
V2HS_262193	5.00578	1.92646	-2.60125	4.93974e-06	1.82073e-05	DVL2	dishevelled, dsh homolog 2 (Drosophila)	1856
V2HS_151130	1853.11	949.39	-2.01897	3.79886e-06	1.41537e-05	DDB1, Ddb1, Ddb1	damage-specific DNA binding protein 1, 127kDa, damage specific DNA binding protein 1, damage-specific DNA binding protein 1	1642, 13194, 64470
V2HS_93898	4.03075	0.55853	-5.00605	3.73717e-06	1.39454e-05	RYR3	ryanodine receptor 3	6263
V2HS_157510	112.332	342.982	3.32702	3.57416e-06	1.33786e-05	BMP8A	bone morphogenetic protein 8a	353500
V2HS_213782	1927.98	610.456	-3.40792	3.55802e-06	1.33251e-05	MCM6	minichromosome maintenance complex component 6	4175
V2HS_136909	3508.32	1482.66	-2.53699	2.94334e-06	1.11385e-05	NARG1	NMDA receptor regulated 1	80155
V2HS_196314	85.1557	227.169	2.48086	2.9016e-06	1.0992e-05	SLC5A4	solute carrier family 5 (low affinity glucose cotransporter), member 4	6527
V2HS_103737	401.756	146.27	-2.6474	2.80603e-06	1.06523e-05	LOC645884	similar to 40S ribosomal protein S7 (S8)	645884
V2HS_84174	271.461	551.276	2.05018	2.70265e-06	1.02706e-05	DDB2	damage-specific DNA binding protein 2, 48kDa	1643
V2HS_261056	365.674	101.337	-4.10056	2.67846e-06	1.01894e-05	MLH1	mutL homolog 1, colon cancer, nonpolyposis type 2 (E. coli)	4292
V2HS_196644	407.168	1095.52	2.576	2.34539e-06	8.99336e-06	IFITM2	interferon induced transmembrane protein 2 (1-8D)	10581
V2HS_220076	1328.37	2860.4	2.12146	2.28421e-06	8.77273e-06	ACOX3	acyl-Coenzyme A oxidase 3, pristanoyl	8310
V2HS_221370	190.267	424.197	2.16088	2.27684e-06	8.74907e-06	EXOSC4	exosome component 4	54512
V2HS_50507	880.471	1765.22	2.04158	1.76953e-06	6.90614e-06	MAPK8IP2	mitogen-activated protein kinase 8 interacting protein 2	23542
V2HS_228819	1095.74	2261.3	2.00148	1.69272e-06	6.63502e-06	SLC30A7	solute carrier family 30 (zinc transporter), member 7	148867
V2HS_48723	263.468	37.6763	-7.41912	1.62432e-06	6.38075e-06	ATP5C1	ATP synthase, H+ transporting, mitochondrial F1 complex, gamma polypeptide 1	509
V2HS_40360	281.782	649.121	2.25315	1.25855e-06	5.01854e-06	SPON1	spondin 1, extracellular matrix protein	10418
V2HS_17726	1833.28	548.027	-3.31926	1.14075e-06	4.57312e-06	EPRS, Eprs, LOC633677	glutamyl-prolyl-tRNA synthetase, glutamyl-prolyl-tRNA synthetase| similar to Bifunctional aminoacyl-tRNA synthetase	2058, 107508, 633677
V2HS_200361	2155.08	1050.87	-2.00205	1.08752e-06	4.37185e-06	CLSPN	claspin homolog (Xenopus laevis)	63967
V2HS_133238	1579.45	658.587	-2.44803	1.08692e-06	4.37185e-06	IARS	isoleucyl-tRNA synthetase	3376
V2HS_85329	248.967	78.0039	-3.31066	1.03323e-06	4.16519e-06	DNTTIP2	deoxynucleotidyltransferase, terminal, interacting protein 2	30836
V2HS_195868	709.406	338.464	-2.15828	9.24371e-07	3.74936e-06	COL14A1, UBXN2B	collagen, type XIV, alpha 1| UBX domain protein 2B	7373, 137886
V2HS_202823	157.215	361.009	2.31667	8.07449e-07	3.30291e-06	PRKY	protein kinase, Y-linked	5616
V2HS_60802	915.152	157.169	-6.57987	6.45828e-07	2.65985e-06	EIF2S1	eukaryotic translation initiation factor 2, subunit 1 alpha, 35kDa	1965
V2HS_65772	136.933	331.964	2.70878	6.35365e-07	2.61825e-06	HOOK2	hook homolog 2 (Drosophila)	29911
V2HS_151897	481.335	998.593	2.06977	6.23608e-07	2.57274e-06	MPP1	membrane protein, palmitoylated 1, 55kDa	4354
V2HS_83742	14.899	28.3953	2.06366	5.79797e-07	2.40572e-06	EXT1	exostoses (multiple) 1	2131
V2HS_277826	1586.96	757.404	-2.0747	4.80716e-07	2.01895e-06	POLR1B	polymerase (RNA) I polypeptide B, 128kDa	84172
V2HS_173327	113.396	22.025	-4.60924	4.6323e-07	1.95004e-06	SHMT1	serine hydroxymethyltransferase 1 (soluble)	6470
V2HS_134155	1565.35	582.297	-2.78376	4.07089e-07	1.72476e-06	TACSTD2	tumor-associated calcium signal transducer 2	4070
V2HS_5786	1469.28	692.343	-2.11976	3.85431e-07	1.63492e-06	ACTR3	ARP3 actin-related protein 3 homolog (yeast)	10096
V2HS_246434	981.785	420.575	-2.24978	3.44923e-07	1.47434e-06	DDOST	dolichyl-diphosphooligosaccharide-protein glycosyltransferase	1650
V2HS_239437	137.497	381.586	2.76576	3.28358e-07	1.40769e-06	HNF4G	hepatocyte nuclear factor 4, gamma	3174
V2HS_82454	2225.88	930.97	-2.37658	2.83173e-07	1.22415e-06	HMGCL	3-hydroxymethyl-3-methylglutaryl-Coenzyme A lyase	3155
V2HS_171145	183.138	398.432	2.1693	2.59341e-07	1.12923e-06	RAB5B	RAB5B, member RAS oncogene family	5869
V2HS_47923	315.741	822.437	2.52103	2.38359e-07	1.04352e-06	SGPL1	sphingosine-1-phosphate lyase 1	8879
V2HS_97272	1085.37	136.291	-10.2006	2.34169e-07	1.02705e-06	EXOSC3	exosome component 3	51010
V2HS_208137	5214.94	1798.35	-2.7492	2.08389e-07	9.20682e-07	THOC2, Thoc2, Thoc2	THO complex 2, THO complex 2, THO complex 2	57187, 313308, 331401
V2HS_224114	371.159	133.418	-2.81937	1.70278e-07	7.62086e-07	PKD1L3	polycystic kidney disease 1-like 3	342372
V2HS_71211	1353.86	665.129	-2.07638	1.36752e-07	6.16237e-07	LOC284393, LOC285176, LOC389342, LOC390345, LOC644937, LOC645422, RPL10, 100039720, 100041509, 100041555, 100043010, EG434434, EG625219, EG665071, ENSMUSG00000058443, LOC100045717, LOC100048223, LOC100048462, LOC100048642, OTTMUSG00000001057, OTTMUSG00000015005, Rpl10, LOC689075, RGD1561367, RGD1561729, RGD1561736, RGD1561782, RGD1564963, Rpl10	ribosomal protein L10| similar to QM protein| similar to ribosomal protein L10| similar to QM protein| similar to ribosomal protein L10| similar to ribosomal protein L10| similar to ribosomal protein L10, ribosomal protein 10| predicted gene, EG434434| predicted gene, EG625219| predicted gene, EG665071| predicted gene, 100039720| predicted gene, 100041509| predicted gene, 100041555| predicted gen…	6134, 81764, 110954, 284393, 285176, 301174, 363031, 363804, 389342, 390345, 434434, 499794, 503169, 625219, 644937, 645422, 665071, 689075, 100039720, 100041509, 100041555, 100043010, 100043346, 100043391, 100043696, 100045717, 100048223, 100048462, 100048642
V2HS_18106	151.963	616.674	3.88879	1.32608e-07	5.99431e-07	SSPN	sarcospan (Kras oncogene-associated gene)	8082
V2HS_130944	291.937	788.906	2.74671	1.18258e-07	5.36791e-07	GSTT1	glutathione S-transferase theta 1	2952
V2HS_251031	9.37983	2.16034	-6.83741	1.14614e-07	5.21353e-07	UBE2O	ubiquitin-conjugating enzyme E2O	63893
V2HS_170071	14.7774	6.93482	-3.04936	9.1977e-08	4.21299e-07	PLAGL2	pleiomorphic adenoma gene-like 2	5326
V2HS_85677	25.0969	53.9841	2.09934	8.65329e-08	3.97875e-07	VSX1	visual system homeobox 1	30813
V2HS_168969	1221.59	548.708	-2.36476	7.63467e-08	3.55106e-07	TCF3, Tcfe2a	transcription factor 3 (E2A immunoglobulin enhancer binding factors E12/E47), transcription factor E2a	6929, 21423
V2HS_199027	936.789	433.973	-2.19256	6.26171e-08	2.94085e-07	SLC35B1	solute carrier family 35, member B1	10237
V2HS_171571	4086.14	1877.59	-2.15415	6.03625e-08	2.8405e-07	TRPM2	transient receptor potential cation channel, subfamily M, member 2	7226
V2HS_114494	176.817	70.1553	-2.41478	6.01611e-08	2.83286e-07	TRAF3IP1	TNF receptor-associated factor 3 interacting protein 1	26146
V2HS_203597	294.972	130.62	-2.24372	5.14288e-08	2.44236e-07	STYK1	serine/threonine/tyrosine kinase 1	55359
V2HS_97068	177.008	77.9852	-2.36761	5.13793e-08	2.44236e-07	SCCPDH	saccharopine dehydrogenase (putative)	51097
V2HS_188782	84.0226	29.4656	-2.64118	4.71117e-08	2.24916e-07	TCL6	T-cell leukemia/lymphoma 6	27004
V2HS_226369	2965.92	1458.12	-2.05817	4.4338e-08	2.12376e-07	GFPT1	glutamine-fructose-6-phosphate transaminase 1	2673
V2HS_171677	184.407	474.232	2.48062	3.19742e-08	1.55734e-07	TNFSF4	tumor necrosis factor (ligand) superfamily, member 4	7292
V2HS_133469	89.4915	239.034	2.5907	3.15509e-08	1.53984e-07	ITGB1	integrin, beta 1 (fibronectin receptor, beta polypeptide, antigen CD29 includes MDF2, MSK12)	3688
V2HS_201887	182.963	371.395	2.0117	2.80361e-08	1.37854e-07	EXOSC8	exosome component 8	11340
V2HS_70140	97.1286	242.964	2.5064	2.581e-08	1.27777e-07	STAT2	signal transducer and activator of transcription 2, 113kDa	6773
V2HS_138072	245.714	559.343	2.30719	2.32349e-08	1.15902e-07	SLITRK6	SLIT and NTRK-like family, member 6	84189
V2HS_36287	1758.62	685.141	-2.59684	2.10169e-08	1.05274e-07	DUSP13	dual specificity phosphatase 13	51207
V2HS_268518	3368.11	794.476	-4.09474	2.05434e-08	1.03045e-07	UTP18	UTP18, small subunit (SSU) processome component, homolog (yeast)	51096
V2HS_15011	994.866	498.807	-2.00109	1.95565e-08	9.83677e-08	DUOXA1	dual oxidase maturation factor 1	90527
V2HS_213783	661.793	318.068	-2.10574	1.91455e-08	9.65692e-08	HCG9	HLA complex group 9	10255
V2HS_45069	681.623	1546.83	2.37537	1.59066e-08	8.11888e-08	CHPT1	choline phosphotransferase 1	56994
V2HS_200841	164.132	33.6041	-4.3069	1.5076e-08	7.72284e-08	MKL1, Mkl1	megakaryoblastic leukemia (translocation) 1, MKL (megakaryoblastic leukemia)/myocardin-like 1	57591, 223701
V2HS_262212	240.345	619.005	2.4923	1.2385e-08	6.39877e-08	SNX21	sorting nexin family member 21	90203
V2HS_16681	74.973	28.1103	-2.73414	1.23262e-08	6.37295e-08	SUCLG1	succinate-CoA ligase, alpha subunit	8802
V2HS_235684	1189.63	318.232	-4.06681	1.14714e-08	5.95228e-08	ANAPC1, RGPD1	anaphase promoting complex subunit 1| RANBP2-like and GRIP domain containing 1	64682, 400966
V2HS_197901	115.125	10.3157	-8.58246	1.14577e-08	5.94944e-08	TSPAN2	tetraspanin 2	10100
V2HS_150040	1245.27	2746.63	2.22268	1.04477e-08	5.45636e-08	BNC1	basonuclin 1	646
V2HS_93830	2978.01	1055.25	-2.85706	9.94679e-09	5.20981e-08	RPS20, TMEM70, 100043278, EG245676, LOC100046888, LOC675813, Rps20, LOC501769, LOC689970, RGD1562259, RGD1562725, RGD1563124, RGD1563636, Rps20	ribosomal protein S20| transmembrane protein 70, ribosomal protein S20| predicted gene, EG245676| similar to 40S ribosomal protein S20| predicted gene, 100043278| similar to ribosomal protein S20, ribosomal protein S20| similar to 40S ribosomal protein S20| similar to 40S ribosomal protein S20| similar to 40S ribosomal protein S20| similar to 40S ribosomal protein S20| similar to 40S ribosomal pr…	6224, 54968, 67427, 122772, 245676, 292466, 500451, 500559, 500817, 501769, 675813, 689970, 100043278, 100046888
V2HS_35950	349.734	170.267	-2.03547	9.79177e-09	5.13606e-08	SFRS11	splicing factor, arginine/serine-rich 11	9295
V2HS_220312	1892.26	814.455	-2.28531	9.75693e-09	5.1215e-08	UQCRC2	ubiquinol-cytochrome c reductase core protein II	7385
V2HS_171711	143.21	15.1621	-10.3191	7.52598e-09	3.99103e-08	UBA52	ubiquitin A-52 residue ribosomal protein fusion product 1	7311
V2HS_30516	282.433	785.447	2.83844	7.45586e-09	3.95675e-08	DISC1	disrupted in schizophrenia 1	27185
V2HS_24107	15.8864	101.996	5.49664	6.82309e-09	3.63429e-08	CTSH	cathepsin H	1512
V2HS_251602	5831.26	2755.06	-2.1224	6.26022e-09	3.35172e-08	IFI44	interferon-induced protein 44	10561
V2HS_27184	1192.53	352.051	-3.32286	5.05186e-09	2.73315e-08	THOC5	THO complex 5	8563
V2HS_132012	140.089	386.99	3.24152	4.97524e-09	2.69573e-08	GPR32	G protein-coupled receptor 32	2854
V2HS_133789	174.248	465.436	2.76357	4.84791e-09	2.63266e-08	TNPO1	transportin 1	3842
V2HS_114904	535.562	237.799	-2.37089	3.92118e-09	2.14877e-08	PCF11	PCF11, cleavage and polyadenylation factor subunit, homolog (S. cerevisiae)	51585
V2HS_256081	1326.59	445.851	-3.07581	3.12705e-09	1.73597e-08	GNGT1	guanine nucleotide binding protein (G protein), gamma transducing activity polypeptide 1	2792
V2HS_81241	463.158	911.612	2.00267	3.02692e-09	1.68297e-08	HIF3A	hypoxia inducible factor 3, alpha subunit	64344
V2HS_192061	497.598	239.177	-2.05107	2.22343e-09	1.24969e-08	HSPE1, LOC100132346	heat shock 10kDa protein 1 (chaperonin 10)| similar to chaperonin 10	3336, 100132346
V2HS_153032	187.736	94.39	-2.08948	2.13389e-09	1.20123e-08	SLC9A2, Slc9a2, Slc9a2	solute carrier family 9 (sodium/hydrogen exchanger), member 2, solute carrier family 9 (sodium/hydrogen exchanger), member 2, solute carrier family 9 (sodium/hydrogen exchanger), member 2	6549, 24783, 226999
V2HS_43611	2173.43	1023.08	-2.11834	2.09496e-09	1.18023e-08	DIAPH1	diaphanous homolog 1 (Drosophila)	1729
V2HS_24601	937.806	1897.47	2.07063	2.08233e-09	1.17474e-08	CLDN12	claudin 12	9069
V2HS_197862	274.843	575.699	2.10657	1.94577e-09	1.10306e-08	KPTN	kaptin (actin binding protein)	11133
V2HS_67841	188.286	392.938	2.15659	1.78951e-09	1.02169e-08	FXR2	fragile X mental retardation, autosomal homolog 2	9513
V2HS_32629	406.127	946.13	2.31992	1.66752e-09	9.53547e-09	NSMAF	neutral sphingomyelinase (N-SMase) activation associated factor	8439
V2HS_250302	773.014	242.846	-3.02498	1.44771e-09	8.32462e-09	NKX2-8	NK2 homeobox 8	26257
V2HS_239538	1040.6	2641.27	2.46072	1.41716e-09	8.15544e-09	PGR	progesterone receptor	5241
V2HS_96951	775.082	100.409	-8.18628	1.20911e-09	7.02528e-09	OPA1	optic atrophy 1 (autosomal dominant)	4976
V2HS_242022	266.254	70.2154	-3.54613	9.06608e-10	5.34064e-09	EIF3G	eukaryotic translation initiation factor 3, subunit G	8666
V2HS_150055	1292.69	3891.05	3.04009	8.90646e-10	5.25517e-09	BMP7	bone morphogenetic protein 7	655
V2HS_55752	645.52	1319.89	2.0418	8.22177e-10	4.86309e-09	GPR52	G protein-coupled receptor 52	9293
V2HS_79129	199.555	571.647	2.73542	7.97488e-10	4.72867e-09
V2HS_116808	6548.9	3211.67	-2.00659	5.42669e-10	3.27413e-09	SLC25A32	solute carrier family 25, member 32	81034
V2HS_59309	276.94	567.54	2.04611	5.32263e-10	3.21403e-09	PSORS1C1	psoriasis susceptibility 1 candidate 1	170679
V2HS_218600	181.014	368.537	2.03148	4.63819e-10	2.82196e-09	CMKLR1	chemokine-like receptor 1	1240
V2HS_19784	296.392	605.401	2.03278	3.08809e-10	1.91102e-09	PROCA1	proline-rich cyclin A1-interacting protein	147011
V2HS_79911	346.943	872.857	2.56624	2.95011e-10	1.82876e-09	SYNE1	spectrin repeat containing, nuclear envelope 1	23345
V2HS_99993	119.025	367.507	3.10938	2.93422e-10	1.82048e-09	SPACA4	sperm acrosome associated 4	171169
V2HS_69369	105.595	363.128	3.30868	2.76423e-10	1.71648e-09	PAPSS1	3'-phosphoadenosine 5'-phosphosulfate synthase 1	9061
V2HS_150820	1138.33	3253.52	2.83256	2.622e-10	1.6366e-09	COX7A2	cytochrome c oxidase subunit VIIa polypeptide 2 (liver)	1347
V2HS_149489	1.25937	3.84575	5.97791	2.57913e-10	1.61263e-09	USP12, EG667968, Usp12, LOC684318, LOC690287, RGD1561481, Usp12	ubiquitin specific peptidase 12, ubiquitin specific peptidase 12| predicted gene, EG667968, ubiquitin specific peptidase 12| similar to ubiquitin specific protease 12| similar to ubiquitin specific protease 12| similar to ubiquitin-specific protease 12-like 1	22217, 219333, 360763, 501659, 667968, 684318, 690287
V2HS_176767	233.993	656.765	2.7015	2.38977e-10	1.49941e-09	SCD5	stearoyl-CoA desaturase 5	79966
V2HS_83156	1057.93	2529.7	2.41577	2.36282e-10	1.48379e-09
V2HS_193437	477.563	1211.05	2.52762	1.60068e-10	1.02116e-09	MT1X	metallothionein 1X	4501
V2HS_202012	358.269	121.612	-2.82967	1.46245e-10	9.33798e-10	ADCY5	adenylate cyclase 5	111
V2HS_179144	871.262	1779.9	2.03563	1.33956e-10	8.59125e-10	NSMCE2	non-SMC element 2, MMS21 homolog (S. cerevisiae)	286053
V2HS_136848	878.328	283.521	-3.11068	1.32651e-10	8.51511e-10	THOC7	THO complex 7 homolog (Drosophila)	80145
V2HS_53947	3223.26	1394	-2.33594	1.22436e-10	7.89877e-10	LOC728900, P4HB	prolyl 4-hydroxylase, beta polypeptide| similar to prolyl 4-hydroxylase beta-subunit	5034, 728900
V2HS_236089	547.192	1259.15	2.28196	1.17777e-10	7.62124e-10	ARL14	ADP-ribosylation factor-like 14	80117
V2HS_191980	1862.09	532.547	-3.40502	1.06708e-10	6.92357e-10	CSE1L	CSE1 chromosome segregation 1-like (yeast)	1434
V2HS_111988	254.034	521.644	2.06783	9.13953e-11	5.96753e-10	ADRA2A	adrenergic, alpha-2A-, receptor	150
V2HS_78119	591.701	1547	2.55201	8.95999e-11	5.85559e-10	SLC38A3	solute carrier family 38, member 3	10991
V2HS_15118	794.207	331.739	-2.40864	8.68953e-11	5.68397e-10	OSGIN2	oxidative stress induced growth inhibitor family member 2	734
V2HS_198685	563.53	266.533	-2.11541	8.51608e-11	5.57556e-10	SLC6A11	solute carrier family 6 (neurotransmitter transporter, GABA), member 11	6538
V2HS_17534	279.282	59.2746	-4.65226	7.56034e-11	4.97235e-10	ACSL4, Acsl4, Acsl4	acyl-CoA synthetase long-chain family member 4, acyl-CoA synthetase long-chain family member 4, acyl-CoA synthetase long-chain family member 4	2182, 50790, 113976
V2HS_191761	1386.43	2835.96	2.03413	6.96227e-11	4.59993e-10	ATG4C	ATG4 autophagy related 4 homolog C (S. cerevisiae)	84938
V2HS_53719	1916.04	611.742	-3.20564	6.76487e-11	4.4777e-10	CNTNAP2	contactin associated protein-like 2	26047
V2HS_98562	72.6298	268.208	3.87793	6.32487e-11	4.20959e-10	IL25	interleukin 25	64806
V2HS_30514	126.134	368.694	2.834	5.15282e-11	3.45818e-10	DISC1	disrupted in schizophrenia 1	27185
V2HS_48855	221.567	527.459	2.3423	5.13961e-11	3.45573e-10	RND3	Rho family GTPase 3	390
V2HS_24645	342.112	147.617	-2.32804	4.38416e-11	2.96156e-10	CIZ1	CDKN1A interacting zinc finger protein 1	25792
V2HS_203535	339.443	42.8362	-8.57759	3.92873e-11	2.66637e-10	YME1L1, Yme1l1, Yme1l1	YME1-like 1 (S. cerevisiae), YME1-like 1 (S. cerevisiae), YME1-like 1 (S. cerevisiae)	10730, 27377, 114217
V2HS_141107	1001.82	2344.4	2.32434	3.83329e-11	2.60404e-10	ITGA8	integrin, alpha 8	8516
V2HS_170841	259.853	531.444	2.00584	3.55723e-11	2.42106e-10	PSMD11, OTTMUSG00000015538, Psmd11, Psmd11	proteasome (prosome, macropain) 26S subunit, non-ATPase, 11, proteasome (prosome, macropain) 26S subunit, non-ATPase, 11| predicted gene, OTTMUSG00000015538, proteasome (prosome, macropain) 26S subunit, non-ATPase, 11	5717, 69077, 303353, 627316
V2HS_115864	6878.57	3385.64	-2.04838	2.84445e-11	1.95249e-10	MPP6	membrane protein, palmitoylated 6 (MAGUK p55 subfamily member 6)	51678
V2HS_278555	667.205	308.354	-2.21438	2.62575e-11	1.80752e-10	NCBP1	nuclear cap binding protein subunit 1, 80kDa	4686
V2HS_115479	3438.58	1424.16	-2.50857	2.53582e-11	1.74727e-10	IPO11	importin 11	51194
V2HS_156301	6329.42	2793.02	-2.22235	2.1677e-11	1.50078e-10	VPS35	vacuolar protein sorting 35 homolog (S. cerevisiae)	55737
V2HS_15047	3594.88	1407.27	-2.50424	1.39047e-11	9.81476e-11	CASP3	caspase 3, apoptosis-related cysteine peptidase	836
V2HS_285939	1426.84	592.414	-2.36231	1.35984e-11	9.61734e-11	NPSR1	neuropeptide S receptor 1	387129
V2HS_94389	440.164	1029.95	2.36534	1.22821e-11	8.7377e-11	AP1B1	adaptor-related protein complex 1, beta 1 subunit	162
V2HS_172391	7504.52	3690.43	-2.0503	1.17038e-11	8.34271e-11	CXCR4	chemokine (C-X-C motif) receptor 4	7852
V2HS_33774	922.952	1855.74	2.00669	1.15896e-11	8.26946e-11	WNT2B	wingless-type MMTV integration site family, member 2B	7482
V2HS_210037	286.784	740.21	2.61766	1.12937e-11	8.07427e-11	DMRT2	doublesex and mab-3 related transcription factor 2	10655
V2HS_23978	687.438	1390.17	2.0289	9.43194e-12	6.78349e-11	NUMB	numb homolog (Drosophila)	8650
V2HS_65707	1155.19	355.063	-3.40029	8.51532e-12	6.14872e-11	SLC4A5	solute carrier family 4, sodium bicarbonate cotransporter, member 5	57835
V2HS_47482	85.4877	35.9008	-2.36771	8.26235e-12	5.978e-11	RAB27A	RAB27A, member RAS oncogene family	5873
V2HS_133720	386.797	764.476	2.00725	7.00538e-12	5.09918e-11	KIF3C	kinesin family member 3C	3797
V2HS_113196	522.504	1292.67	2.39009	5.86453e-12	4.30343e-11	CREBL2	cAMP responsive element binding protein-like 2	1389
V2HS_225554	1472.09	388.526	-3.65328	4.9089e-12	3.63168e-11	TCP1, Tcp1	t-complex 1, t-complex protein 1	6950, 21454
V2HS_158798	643.29	1740.58	2.73626	4.56958e-12	3.39455e-11	AGAP3	ArfGAP with GTPase domain, ankyrin repeat and PH domain 3	116988
V2HS_59104	1134.79	442.072	-2.6102	3.54515e-12	2.6692e-11	MAGOH	mago-nashi homolog, proliferation-associated (Drosophila)	4116
V2HS_151155	441.856	1015	2.27391	2.91572e-12	2.21142e-11	DES, Des	desmin, desmin	1674, 13346
V2HS_98208	598.661	258.118	-2.30796	2.9091e-12	2.20872e-11	ELOVL4	elongation of very long chain fatty acids (FEN1/Elo2, SUR4/Elo3, yeast)-like 4	6785
V2HS_55791	8623.29	4109.69	-2.07289	2.78533e-12	2.1192e-11	TAF1A	TATA box binding protein (TBP)-associated factor, RNA polymerase I, A, 48kDa	9015
V2HS_172448	27.5286	5.58101	-4.52364	2.24598e-12	1.7197e-11	CUL5	cullin 5	8065
V2HS_150142	145.786	344.628	2.35814	2.08772e-12	1.60875e-11	C1S	complement component 1, s subcomponent	716
V2HS_139282	5284.35	2563.9	-2.08319	1.95994e-12	1.51351e-11	LIN9	lin-9 homolog (C. elegans)	286826
V2HS_173672	2040.7	4114.62	2.03234	1.92378e-12	1.48717e-11	LOC100131261, LOC100132235, PNRC2	proline-rich nuclear receptor coactivator 2| similar to hCG1728885| hypothetical protein LOC100132235	55629, 100131261, 100132235
V2HS_70646	511.889	1067.35	2.03179	1.65649e-12	1.2916e-11	IKZF1, Ikzf1, RGD1562979	IKAROS family zinc finger 1 (Ikaros), IKAROS family zinc finger 1, similar to DNA-binding protein Ikaros form 1 - mouse	10320, 22778, 305501
V2HS_47787	1474.51	668.524	-2.21686	1.51242e-12	1.18566e-11	PRPF4B	PRP4 pre-mRNA processing factor 4 homolog B (yeast)	8899
V2HS_83646	208.161	82.7943	-2.44477	1.43846e-12	1.13259e-11	FANCC	Fanconi anemia, complementation group C	2176
V2HS_28067	76.8961	329.441	4.34852	1.35009e-12	1.06533e-11	SMARCA5	SWI/SNF related, matrix associated, actin dependent regulator of chromatin, subfamily a, member 5	8467
V2HS_116707	510.045	1465.59	2.96042	7.91134e-13	6.37262e-12	S1PR5	sphingosine-1-phosphate receptor 5	53637
V2HS_112644	365.65	861.937	2.42729	7.63127e-13	6.15612e-12	C1QBP	complement component 1, q subcomponent binding protein	708
V2HS_59129	2561.92	1149.74	-2.2997	6.45489e-13	5.24224e-12	HTR3C	5-hydroxytryptamine (serotonin) receptor 3, family member C	170572
V2HS_214226	652.491	1655.98	2.52494	3.80008e-13	3.1248e-12	EPB41L5, Epb4.1l5, Epb4.1l5	erythrocyte membrane protein band 4.1 like 5, erythrocyte protein band 4.1-like 5, erythrocyte protein band 4.1-like 5	57669, 226352, 304733
V2HS_240563	1082.17	461.602	-2.36615	3.15829e-13	2.62091e-12	RNGTT	RNA guanylyltransferase and 5'-phosphatase	8732
V2HS_70139	301.787	780.607	2.52785	3.10853e-13	2.58258e-12	STAT2	signal transducer and activator of transcription 2, 113kDa	6773
V2HS_263147	1284.42	393.339	-3.18232	2.68676e-13	2.25813e-12	XRN2	5'-3' exoribonuclease 2	22803
V2HS_205930	1023.16	492.624	-2.06171	2.48038e-13	2.09441e-12	ISCU	iron-sulfur cluster scaffold homolog (E. coli)	23479
V2HS_169400	967.257	290.436	-3.22225	2.22322e-13	1.88608e-12	LOC441019, MT1B, MT1E, MT1H, MT1JP, MT1M, MT1P2, MT1P3	metallothionein 1B| metallothionein 1E| metallothionein 1H| metallothionein 1J (pseudogene)| metallothionein 1M| metallothionein 1 pseudogene 3| hypothetical gene supported by X97260; BC070289| metallothionein 1 pseudogene 2	4490, 4493, 4496, 4498, 4499, 140851, 441019, 645745
V2HS_113667	719.223	323.478	-2.14582	2.18216e-13	1.85561e-12	EIF4A1	eukaryotic translation initiation factor 4A, isoform 1	1973
V2HS_132885	1836.09	884.833	-2.12555	1.94085e-13	1.6543e-12	AUH	AU RNA binding protein/enoyl-Coenzyme A hydratase	549
V2HS_221884	549.186	239.568	-2.28781	1.31698e-13	1.13729e-12	PRPS1	phosphoribosyl pyrophosphate synthetase 1	5631
V2HS_59083	162.529	438.631	2.67351	7.27688e-14	6.40649e-13	S100Z	S100 calcium binding protein Z	170591
V2HS_151103	1697.29	491.14	-3.60052	7.26616e-14	6.40485e-13	DBT	dihydrolipoamide branched chain transacylase E2	1629
V2HS_253498	2160.27	537.469	-3.97589	6.90772e-14	6.10379e-13	ISCU	iron-sulfur cluster scaffold homolog (E. coli)	23479
V2HS_221469	335.476	987.412	2.94136	6.39287e-14	5.66965e-13	UBAP2	ubiquitin associated protein 2	55833
V2HS_115651	656.262	220.296	-2.89648	6.28796e-14	5.58346e-13
V2HS_19281	7394.6	3612.3	-2.07308	6.2131e-14	5.52377e-13	PWP2	PWP2 periodic tryptophan protein homolog (yeast)	5822
V2HS_130955	2984.31	1365.18	-2.17247	5.7128e-14	5.09151e-13	GUCY1A2	guanylate cyclase 1, soluble, alpha 2	2977
V2HS_219836	940.656	231.224	-4.2855	5.05339e-14	4.53738e-13	XPO1	exportin 1 (CRM1 homolog, yeast)	7514
V2HS_194236	665.686	2096.12	3.17145	4.75018e-14	4.27575e-13	NLGN4X	neuroligin 4, X-linked	57502
V2HS_36904	263.059	550.334	2.15181	4.1286e-14	3.75365e-13	SDCCAG1, Sdccag1, Sdccag1	serologically defined colon cancer antigen 1, serologically defined colon cancer antigen 1, serologically defined colon cancer antigen 1	9147, 66244, 299114
V2HS_36016	587.257	1464.6	2.49125	4.05751e-14	3.70299e-13	EPAG	early lymphoid activation protein	10824
V2HS_112820	760.48	339.626	-2.25169	3.86013e-14	3.52731e-13	SIGLEC6	sialic acid binding Ig-like lectin 6	946
V2HS_68092	1816.25	256.861	-7.66472	3.1294e-14	2.88144e-13	SMC4	structural maintenance of chromosomes 4	10051
V2HS_67687	126.06	344.451	2.76574	2.38478e-14	2.21273e-13	BAG5	BCL2-associated athanogene 5	9529
V2HS_199249	987.194	481.14	-2.0601	2.33855e-14	2.17263e-13	PHPT1	phosphohistidine phosphatase 1	29085
V2HS_150485	101.113	266.611	2.84693	1.87068e-14	1.74919e-13	CDK7	cyclin-dependent kinase 7	1022
V2HS_160596	478.815	1101.79	2.32486	1.44999e-14	1.36465e-13	OVOS2	ovostatin 2	144203
V2HS_154119	898.323	1903.5	2.1493	1.02327e-14	9.7704e-14	ADD3	adducin 3 (gamma)	120
V2HS_72135	687.94	346.058	-2.00409	8.18763e-15	7.88019e-14	LOC100128525, UQCRFS1	ubiquinol-cytochrome c reductase, Rieske iron-sulfur polypeptide 1| similar to hCG1641472	7386, 100128525
V2HS_31839	1644.46	370.504	-4.5002	7.65145e-15	7.37396e-14	S100A8	S100 calcium binding protein A8	6279
V2HS_137340	9085.74	3607.71	-2.51037	4.30819e-15	4.20805e-14	TRIB1	tribbles homolog 1 (Drosophila)	10221
V2HS_221982	994.141	2247.02	2.23426	4.08886e-15	3.99923e-14	UBE2H	ubiquitin-conjugating enzyme E2H (UBC8 homolog, yeast)	7328
V2HS_20975	1364.22	262.373	-5.28557	3.49564e-15	3.43295e-14	SPATA5	spermatogenesis associated 5	166378
V2HS_170027	663.448	178.041	-3.71832	3.01017e-15	2.98457e-14	PI4KA	phosphatidylinositol 4-kinase, catalytic, alpha	5297
V2HS_275263	2837.5	805.773	-3.69766	3.00529e-15	2.98382e-14	TXN	thioredoxin	7295
V2HS_56676	375.153	943.422	2.53115	2.66638e-15	2.66196e-14	TESK1	testis-specific kinase 1	7016
V2HS_68244	479.694	109.469	-4.43152	2.34885e-15	2.36455e-14	MED23	mediator complex subunit 23	9439
V2HS_251447	405.867	886.037	2.19346	1.99379e-15	2.02688e-14	TSPAN13, Tspan13	tetraspanin 13, tetraspanin 13	27075, 66109
V2HS_170954	787.555	1828.38	2.31177	1.73108e-15	1.76477e-14	PTPRA, Ptpra, Ptpra	protein tyrosine phosphatase, receptor type, A, protein tyrosine phosphatase, receptor type, A, protein tyrosine phosphatase, receptor type, A	5786, 19262, 25167
V2HS_170289	5302.31	2502.02	-2.10189	1.50008e-15	1.54453e-14	PPM1B	protein phosphatase 1B (formerly 2C), magnesium-dependent, beta isoform	5495
V2HS_211486	306.337	1051.56	3.36118	1.04945e-15	1.09775e-14	MDH1	malate dehydrogenase 1, NAD (soluble)	4190
V2HS_15002	22.9961	2.70597	-7.76122	7.61331e-16	8.02172e-15	RUNX1T1, Runx1t1, Runx1t1	runt-related transcription factor 1; translocated to, 1 (cyclin D-related), runt-related transcription factor 1; translocated to, 1 (cyclin D-related), runt-related transcription factor 1; translocated to, 1 (cyclin D-related)	862, 12395, 362489
V2HS_98849	2511.8	1041.87	-2.36541	6.9294e-16	7.33319e-15	VANGL1	vang-like 1 (van gogh, Drosophila)	81839
V2HS_180355	421.561	1241.77	2.94178	5.7815e-16	6.13637e-15	MDH1B	malate dehydrogenase 1B, NAD (soluble)	130752
V2HS_14865	438.253	969.27	2.22377	4.58071e-16	4.89784e-15	COQ10A	coenzyme Q10 homolog A (S. cerevisiae)	93058
V2HS_181420	246.57	733.501	2.9547	4.09564e-16	4.40525e-15	PGAP1	post-GPI attachment to proteins 1	80055
V2HS_156714	168.733	421.426	2.50752	3.28665e-16	3.55627e-15	VPS53, Vps53	vacuolar protein sorting 53 homolog (S. cerevisiae), vacuolar protein sorting 53 (yeast)	55275, 68299
V2HS_218018	531.405	239.529	-2.25012	2.64904e-16	2.89234e-15	DHX29	DEAH (Asp-Glu-Ala-His) box polypeptide 29	54505
V2HS_239215	561.102	2381.13	4.29808	2.27823e-16	2.5064e-15	PPARG, Pparg, Pparg	peroxisome proliferator-activated receptor gamma, peroxisome proliferator activated receptor gamma, peroxisome proliferator activated receptor gamma	5468, 19016, 25664
V2HS_169877	5757.45	2339.88	-2.45057	2.23866e-16	2.46662e-15	PFDN4	prefoldin subunit 4	5203
V2HS_24443	3080.93	1016.61	-3.10154	2.18451e-16	2.41063e-15	USO1	USO1 homolog, vesicle docking protein (yeast)	8615
V2HS_88826	3575.96	1520.85	-2.34599	1.71258e-16	1.89564e-15	CDK4	cyclin-dependent kinase 4	1019
V2HS_267139	59.826	298.87	5.11733	1.26203e-16	1.40554e-15	G30	putative protein LG30	282706
V2HS_115883	121.946	255.49	2.07798	9.58303e-17	1.07556e-15	COPB1	coatomer protein complex, subunit beta 1	1315
V2HS_239423	247.141	659.237	2.57844	8.921e-17	1.00281e-15	ESR1	estrogen receptor 1	2099
V2HS_98025	52.2161	497.247	12.072	5.96722e-17	6.78161e-16	DBR1	debranching enzyme homolog 1 (S. cerevisiae)	51163
V2HS_20974	321.573	105.218	-3.12133	4.51475e-17	5.17157e-16	SPATA5, Spata5, Spata5	spermatogenesis associated 5, spermatogenesis associated 5, spermatogenesis associated 5	57815, 166378, 361935
V2HS_57443	3014.01	1314.52	-2.3035	4.47824e-17	5.13789e-16	NKG7	natural killer cell group 7 sequence	4818
V2HS_39420	1029.56	250.647	-3.96897	2.48956e-17	2.87453e-16	SLC17A6	solute carrier family 17 (sodium-dependent inorganic phosphate cotransporter), member 6	57084
V2HS_213510	1928.08	709.056	-2.69246	1.53112e-17	1.78787e-16	IGLJ3	immunoglobulin lambda joining 3	28831
V2HS_262656	229.142	555.922	2.38873	1.43727e-17	1.681e-16	SOS2	son of sevenless homolog 2 (Drosophila)	6655
V2HS_114007	3236.33	1501.58	-2.14686	1.35776e-17	1.59058e-16	GABPA	GA binding protein transcription factor, alpha subunit 60kDa	2551
V2HS_20625	2273.15	632.362	-3.64332	1.33979e-17	1.57208e-16	LOC100130289, LOC100130932, SNRPG	small nuclear ribonucleoprotein polypeptide G| similar to Sm protein G| Small nuclear ribonucleoprotein G-like protein	6637, 100130289, 100130932
V2HS_32781	549.644	1220.71	2.21586	1.15186e-17	1.36486e-16	UTF1	undifferentiated embryonic cell transcription factor 1	8433
V2HS_131317	305.556	672.823	2.2182	8.78477e-18	1.05651e-16	PDE3B	phosphodiesterase 3B, cGMP-inhibited	5140
V2HS_204593	973.628	2287.7	2.36546	7.26607e-18	8.79718e-17	NPVF	neuropeptide VF precursor	64111
V2HS_55883	2160.25	1081.77	-2.00854	7.23898e-18	8.77909e-17	COLQ	collagen-like tail subunit (single strand of homotrimer) of asymmetric acetylcholinesterase	8292
V2HS_263047	466.459	1174.39	2.53587	6.88299e-18	8.40376e-17	XRCC2	X-ray repair complementing defective repair in Chinese hamster cells 2	7516
V2HS_177981	91.9579	190.437	2.05057	5.94862e-18	7.29359e-17	SYTL1	synaptotagmin-like 1	84958
V2HS_118859	5202	1572.9	-3.25742	4.92719e-18	6.08782e-17	COPS8	COP9 constitutive photomorphogenic homolog subunit 8 (Arabidopsis)	10920
V2HS_265999	13747.7	4372.57	-3.13219	4.67271e-18	5.7932e-17	GSPT1	G1 to S phase transition 1	2935
V2HS_225046	2870.67	1245.18	-2.30166	4.66072e-18	5.78826e-17	DKC1	dyskeratosis congenita 1, dyskerin	1736
V2HS_92299	1708.1	515.179	-3.36685	3.05279e-18	3.83083e-17	PRNP	prion protein	5621
V2HS_19968	193.071	396.254	2.0561	2.95886e-18	3.71942e-17	SLC35A3	solute carrier family 35 (UDP-N-acetylglucosamine (UDP-GlcNAc) transporter), member A3	23443
V2HS_203252	81.2907	11.9701	-6.48243	2.79858e-18	3.52407e-17	KRAS, Kras	v-Ki-ras2 Kirsten rat sarcoma viral oncogene homolog, v-Ki-ras2 Kirsten rat sarcoma viral oncogene homolog	3845, 16653
V2HS_201509	1878.48	877.05	-2.16072	2.18531e-18	2.76144e-17	NFKB1	nuclear factor of kappa light polypeptide gene enhancer in B-cells 1	4790
V2HS_137916	2599.89	1142.68	-2.29687	1.4576e-18	1.87799e-17	ISG20L2	interferon stimulated exonuclease gene 20kDa-like 2	81875
V2HS_157561	218.808	44.0722	-5.31085	1.187e-18	1.53482e-17	UGT2A3	UDP glucuronosyltransferase 2 family, polypeptide A3	79799
V2HS_62459	707.869	1571.76	2.20234	1.08922e-18	1.41599e-17	CD180	CD180 molecule	4064
V2HS_159173	845.67	374.529	-2.31407	9.01686e-19	1.18069e-17	ST6GAL2	ST6 beta-galactosamide alpha-2,6-sialyltranferase 2	84620
V2HS_175686	58.0081	160.721	2.67089	8.07186e-19	1.06079e-17	NUSAP1	nucleolar and spindle associated protein 1	51203
V2HS_137436	402.576	896.737	2.22224	7.76301e-19	1.02392e-17	SPTBN4	spectrin, beta, non-erythrocytic 4	57731
V2HS_16472	1531.4	3119.63	2.05815	5.32345e-19	7.12554e-18	MYH15	myosin, heavy chain 15	22989
V2HS_15225	93.3615	212.063	2.22553	4.93606e-19	6.61927e-18	BAG1	BCL2-associated athanogene	573
V2HS_222874	198.923	541.567	2.79983	4.26441e-19	5.79383e-18	YWHAZ	tyrosine 3-monooxygenase/tryptophan 5-monooxygenase activation protein, zeta polypeptide	7534
V2HS_190374	1951.64	445.358	-4.16269	4.05033e-19	5.52373e-18	LSM3	LSM3 homolog, U6 small nuclear RNA associated (S. cerevisiae)	27258
V2HS_202817	730.785	303.82	-2.41338	3.06698e-19	4.19851e-18	EIF6	eukaryotic translation initiation factor 6	3692
V2HS_151569	307.75	662.057	2.16395	2.93253e-19	4.02972e-18	MARK3, LOC100047588, Mark3, Mark3	MAP/microtubule affinity-regulating kinase 3, MAP/microtubule affinity-regulating kinase 3| similar to MAP/microtubule affinity-regulating kinase 3, MAP/microtubule affinity-regulating kinase 3	4140, 17169, 170577, 100047588
V2HS_112975	248.957	795.652	3.29838	2.61857e-19	3.61893e-18	CHD2	chromodomain helicase DNA binding protein 2	1106
V2HS_135268	861.396	2046.73	2.42573	2.4662e-19	3.41841e-18	SLC6A13	solute carrier family 6 (neurotransmitter transporter, GABA), member 13	6540
V2HS_64693	3080.18	1474.38	-2.09172	1.67959e-19	2.35273e-18	ANAPC2, LOC650621	anaphase promoting complex subunit 2| similar to Anaphase promoting complex subunit 2 (APC2) (Cyclosome subunit 2)	29882, 650621
V2HS_93760	329.793	899.492	2.75873	1.21569e-19	1.72294e-18	LOC100133662, RPS4Y1	ribosomal protein S4, Y-linked 1| hypothetical protein LOC100133662	6192, 100133662
V2HS_23183	1091.63	2333.24	2.14809	7.95311e-20	1.14512e-18	CTNNAL1	catenin (cadherin-associated protein), alpha-like 1	8727
V2HS_30890	470.954	1112.1	2.38971	5.50989e-20	8.07819e-19	TREM1	triggering receptor expressed on myeloid cells 1	54210
V2HS_172018	5101.52	2431.71	-2.08829	4.89383e-20	7.18955e-19	WNT5A	wingless-type MMTV integration site family, member 5A	7474
V2HS_206188	465.692	128.089	-3.65623	2.39865e-20	3.60446e-19	CCT3	chaperonin containing TCP1, subunit 3 (gamma)	7203
V2HS_85978	1049.44	2441.69	2.31056	2.1992e-20	3.31163e-19	CHIA	chitinase, acidic	27159
V2HS_241382	6449.32	2196.87	-3.01228	2.03941e-20	3.08386e-19	PRPF18	PRP18 pre-mRNA processing factor 18 homolog (S. cerevisiae)	8559
V2HS_16491	2045.48	875.453	-2.35798	1.96942e-20	2.99054e-19	FGF16, Fgf16, Fgf16	fibroblast growth factor 16, fibroblast growth factor 16, fibroblast growth factor 16	8823, 60464, 80903
V2HS_176489	141.35	68.4162	-2.0802	1.39431e-20	2.13067e-19	CRCT1	cysteine-rich C-terminal 1	54544
V2HS_31054	395.181	1240.79	3.15305	1.07616e-20	1.64798e-19	CCL24	chemokine (C-C motif) ligand 24	6369
V2HS_251214	1519.98	683.665	-2.22974	8.34772e-21	1.28377e-19	MAEA	macrophage erythroblast attacher	10296
V2HS_49652	18998.4	6498.97	-2.89644	7.27525e-21	1.12603e-19	FMR1NB	fragile X mental retardation 1 neighbor	158521
V2HS_44130	224.441	490.898	2.19007	5.6699e-21	8.83234e-20	RAD54B	RAD54 homolog B (S. cerevisiae)	25788
V2HS_60800	767.614	257.471	-2.91696	5.33987e-21	8.35424e-20	EIF2S1	eukaryotic translation initiation factor 2, subunit 1 alpha, 35kDa	1965
V2HS_192233	1102.45	300.398	-3.78647	3.43706e-21	5.43612e-20	ETV1	ets variant 1	2115
V2HS_59750	318.828	668.284	2.10857	3.08522e-21	4.90109e-20	EMR4P	egf-like module containing, mucin-like, hormone receptor-like 4 pseudogene	326342
V2HS_37603	165.297	357.011	2.16381	2.6949e-21	4.29994e-20	TCP11L2	t-complex 11 (mouse)-like 2	255394
V2HS_70492	152.816	355.167	2.2744	2.2675e-21	3.63403e-20	HPS4	Hermansky-Pudlak syndrome 4	89781
V2HS_56638	115.546	17.2286	-5.74404	1.88671e-21	3.03048e-20	THY1	Thy-1 cell surface antigen	7070
V2HS_172842	1073.08	2155.52	2.00225	1.72302e-21	2.77991e-20	CLK1	CDC-like kinase 1	1195
V2HS_281999	182.898	481.556	2.66036	1.37764e-21	2.23766e-20	TNFSF11	tumor necrosis factor (ligand) superfamily, member 11	8600
V2HS_115234	3875.9	974.244	-3.89611	1.26167e-21	2.06788e-20	RAB23	RAB23, member RAS oncogene family	51715
V2HS_177355	227.655	858.541	3.7964	1.12303e-21	1.84483e-20	USMG5	up-regulated during skeletal muscle growth 5 homolog (mouse)	84833
V2HS_88364	207.372	604.592	2.88734	8.18972e-22	1.35769e-20	CCND1	cyclin D1	595
V2HS_198457	244.864	826.105	3.55258	7.65116e-22	1.27132e-20	TMF1	TATA element modulatory factor 1	7110
V2HS_38632	258.252	109.249	-2.35612	7.53343e-22	1.25465e-20	CLDN2, Cldn2, Cldn2	claudin 2, claudin 2, claudin 2	9075, 12738, 300920
V2HS_19708	1376.22	659.741	-2.09432	6.33888e-22	1.0705e-20	PLK1	polo-like kinase 1 (Drosophila)	5347
V2HS_113984	7434.75	1953.08	-3.80233	5.96773e-22	1.01018e-20	KDSR	3-ketodihydrosphingosine reductase	2531
V2HS_192755	644.421	38.8402	-12.2261	5.19817e-22	8.81981e-21	ATP5A1	ATP synthase, H+ transporting, mitochondrial F1 complex, alpha subunit 1, cardiac muscle	498
V2HS_117728	14644.9	6703.67	-2.16747	4.31019e-22	7.34765e-21	REG4	regenerating islet-derived family, member 4	83998
V2HS_115284	796.153	1928.41	2.39193	3.88014e-22	6.63018e-21	UIMC1	ubiquitin interaction motif containing 1	51720
V2HS_238420	1969.46	437.898	-4.4792	3.28975e-22	5.63467e-21	LOC645387, RPL6, YLPM1	ribosomal protein L6| YLP motif containing 1| similar to DNA-binding protein TAXREB107	6128, 56252, 645387
V2HS_44475	70.344	13.4222	-5.02176	3.14548e-22	5.40036e-21	PARP15	poly (ADP-ribose) polymerase family, member 15	165631
V2HS_33447	39.8561	159.597	3.85702	3.05333e-22	5.25464e-21	LOC145663	hypothetical protein LOC145663	145663
V2HS_20210	104.216	18.9676	-5.15264	2.72716e-22	4.71531e-21	PTRF, Ptrf	polymerase I and transcript release factor, polymerase I and transcript release factor	19285, 284119
V2HS_257156	3401.46	1641.88	-2.0778	2.72494e-22	4.71531e-21	GNASAS	GNAS antisense RNA (non-protein coding)	149775
V2HS_137505	249.731	693.931	2.80928	2.63931e-22	4.59685e-21	BPIL1	bactericidal/permeability-increasing protein-like 1	80341
V2HS_118066	992.855	213.39	-4.59547	2.41781e-22	4.22124e-21	UTP15	UTP15, U3 small nucleolar ribonucleoprotein, homolog (S. cerevisiae)	84135
V2HS_87229	2141.1	609.345	-3.50635	2.1367e-22	3.73948e-21	PRPF19	PRP19/PSO4 pre-mRNA processing factor 19 homolog (S. cerevisiae)	27339
V2HS_286765	1697.09	3424.68	2.02208	1.80525e-22	3.1903e-21	NPSR1	neuropeptide S receptor 1	387129
V2HS_112730	356.902	94.128	-3.90085	1.7905e-22	3.17199e-21	CASP8	caspase 8, apoptosis-related cysteine peptidase	841
V2HS_198554	647.027	1451.54	2.22341	1.63794e-22	2.90885e-21	NPEPPS	aminopeptidase puromycin sensitive	9520
V2HS_56338	520.944	215.011	-2.44513	7.03255e-23	1.27717e-21	TAF12	TAF12 RNA polymerase II, TATA box binding protein (TBP)-associated factor, 20kDa	6883
V2HS_16839	2366.03	931.685	-2.54299	6.82271e-23	1.24218e-21	GTF2A2, Gtf2a2, LOC100046289, Gtf2a2	general transcription factor IIA, 2, 12kDa, general transcription factor II A, 2| similar to TFIIA small subunit, general transcription factor IIA, 2	2958, 83828, 235459, 100046289
V2HS_229531	2373.6	381.928	-6.23287	6.38459e-23	1.16535e-21	RPS25	ribosomal protein S25	6230
V2HS_192781	193.436	717.114	3.92728	4.30295e-23	7.9748e-22	COL11A2	collagen, type XI, alpha 2	1302
V2HS_54638	299.414	836.888	2.79764	1.9996e-23	3.76383e-22	SR140	U2-associated SR140 protein	23350
V2HS_27915	6161.14	2692.44	-2.29925	1.76312e-23	3.33608e-22	MED7	mediator complex subunit 7	9443
V2HS_68557	10026.1	3564.01	-2.82144	1.52707e-23	2.90465e-22	CHMP4A, MDP-1	chromatin modifying protein 4A| magnesium-dependent phosphatase 1	29082, 145553
V2HS_62369	756.978	1854.31	2.42836	1.02374e-23	1.96276e-22	CALB1	calbindin 1, 28kDa	793
V2HS_197630	321.446	1193.4	3.89415	1.02223e-23	1.96276e-22	SAA4	serum amyloid A4, constitutive	6291
V2HS_92888	623.954	161.897	-3.79483	6.92092e-24	1.33755e-22	HRG	histidine-rich glycoprotein	3273
V2HS_157015	50.2537	161.483	3.31543	6.0611e-24	1.17452e-22	GALNT12	UDP-N-acetyl-alpha-D-galactosamine:polypeptide N-acetylgalactosaminyltransferase 12 (GalNAc-T12)	79695
V2HS_115838	779.105	1749.06	2.23893	5.5405e-24	1.07653e-22	ERAP1	endoplasmic reticulum aminopeptidase 1	51752
V2HS_24446	309.549	765.085	2.5189	5.42548e-24	1.05771e-22	CADPS	Ca++-dependent secretion activator	8618
V2HS_71142	750.802	1701.96	2.28346	4.17942e-24	8.20893e-23	TMEM41A	transmembrane protein 41A	90407
V2HS_23804	151.068	39.8516	-3.6364	3.67295e-24	7.27345e-23	EIF3H, Eif3h, LOC362695	eukaryotic translation initiation factor 3, subunit H, eukaryotic translation initiation factor 3, subunit H| similar to eukaryotic translation initiation factor 3, subunit 3 gamma, 40kDa	8667, 299899, 362695
V2HS_39080	1116.79	2258.51	2.01307	1.88168e-24	3.74677e-23	CPA6	carboxypeptidase A6	57094
V2HS_131785	711.05	1464.39	2.06087	1.63694e-24	3.26845e-23	FLNB	filamin B, beta (actin binding protein 278)	2317
V2HS_97278	722.291	1537.92	2.13182	1.54636e-24	3.09615e-23	FAHD2A, FAHD2B	fumarylacetoacetate hydrolase domain containing 2A| fumarylacetoacetate hydrolase domain containing 2B	51011, 151313
V2HS_132335	199.678	597.518	3.07896	1.43162e-24	2.87437e-23	IL18	interleukin 18 (interferon-gamma-inducing factor)	3606
V2HS_41473	5759.97	2246.2	-2.5383	8.9269e-25	1.82786e-23	BAP1	BRCA1 associated protein-1 (ubiquitin carboxy-terminal hydrolase)	8314
V2HS_75188	632.027	1350.86	2.14095	7.44825e-25	1.52943e-23	FNBP4	formin binding protein 4	23360
V2HS_170553	561.829	1400.87	2.50919	4.18542e-25	8.69317e-24	EIF2AK2	eukaryotic translation initiation factor 2-alpha kinase 2	5610
V2HS_245200	146.72	19.3136	-7.1869	2.17463e-25	4.55601e-24	DGCR9, 100041426	DiGeorge syndrome critical region gene 9, predicted gene, 100041426	25787, 100041426
V2HS_42071	1041.82	2366.72	2.27905	1.48589e-25	3.14956e-24	WNT7B	wingless-type MMTV integration site family, member 7B	7477
V2HS_262345	2451.53	1159.01	-2.13824	1.46109e-25	3.10611e-24	WNT4	wingless-type MMTV integration site family, member 4	54361
V2HS_114707	748.832	337.591	-2.22694	1.04649e-25	2.23128e-24	GLTSCR2	glioma tumor suppressor candidate region gene 2	29997
V2HS_262360	621.64	277.861	-2.23254	9.24025e-26	1.98775e-24	TCOF1	Treacher Collins-Franceschetti syndrome 1	6949
V2HS_5722	532.339	87.5801	-6.0231	8.13805e-26	1.75588e-24	TUBGCP3	tubulin, gamma complex associated protein 3	10426
V2HS_70860	1717.5	3940.68	2.28181	5.46559e-26	1.19351e-24	ADAMTS16	ADAM metallopeptidase with thrombospondin type 1 motif, 16	170690
V2HS_133974	238.145	608.546	2.60756	5.44257e-26	1.19209e-24	LIF	leukemia inhibitory factor (cholinergic differentiation factor)	3976
V2HS_62026	166.856	406.941	2.41139	3.81459e-26	8.40605e-25	DSC1	desmocollin 1	1823
V2HS_250757	3685.3	1030.12	-3.62033	2.3376e-26	5.19882e-25	KLK14	kallikrein-related peptidase 14	43847
V2HS_74453	665.008	1508.83	2.2387	2.33462e-26	5.19882e-25	LCE5A	late cornified envelope 5A	254910
V2HS_52421	506.041	1135.71	2.21064	1.57752e-26	3.56322e-25	TM9SF3	transmembrane 9 superfamily member 3	56889
V2HS_156031	179.119	371.549	2.04993	1.22985e-26	2.80421e-25	SLC4A1AP, Slc4a1ap	solute carrier family 4 (anion exchanger), member 1, adaptor protein, solute carrier family 4 (anion exchanger), member 1, adaptor protein	20534, 22950
V2HS_87233	983.392	296.161	-3.29603	5.25317e-27	1.2131e-25	LOC653877, UTP20	UTP20, small subunit (SSU) processome component, homolog (yeast)| similar to Down-regulated in metastasis protein (Key-1A6 protein) (Novel nucleolar protein 73) (NNP73)	27340, 653877
V2HS_43216	401.997	995.742	2.48064	3.7096e-27	8.62154e-26	SLC10A4	solute carrier family 10 (sodium/bile acid cotransporter family), member 4	201780
V2HS_170770	1061.12	520.241	-2.04058	2.08055e-27	4.88254e-26	PSMC2	proteasome (prosome, macropain) 26S subunit, ATPase, 2	5701
V2HS_97241	1216.53	441.399	-2.77788	1.18922e-27	2.80905e-26	UTP11L	UTP11-like, U3 small nucleolar ribonucleoprotein, (yeast)	51118
V2HS_16532	480.432	1008.27	2.10091	4.1562e-28	1.00809e-26	FGF18	fibroblast growth factor 18	8817
V2HS_96916	9479.47	4441.46	-2.12836	1.60291e-28	3.94076e-27	OSBPL3	oxysterol binding protein-like 3	26031
V2HS_151436	678.588	1497.2	2.20811	5.47044e-29	1.36818e-27	STX2	syntaxin 2	2054
V2HS_27857	65.1396	5.5672	-13.0222	2.30311e-29	5.86158e-28	PIGL	phosphatidylinositol glycan anchor biosynthesis, class L	9487
V2HS_150398	340.034	838.798	2.46226	1.89517e-29	4.85755e-28	CD69	CD69 molecule	969
V2HS_28281	1001.29	378.541	-2.62662	1.67705e-29	4.31378e-28	COPS2	COP9 constitutive photomorphogenic homolog subunit 2 (Arabidopsis)	9318
V2HS_154673	773.743	354.295	-2.18483	7.73221e-30	2.00317e-28	CHRNA9	cholinergic receptor, nicotinic, alpha 9	55584
V2HS_62672	827.43	107.617	-7.83322	7.07438e-30	1.83934e-28	LMNB1	lamin B1	4001
V2HS_52060	41.5885	4.59621	-9.13714	6.70631e-30	1.74994e-28	TUBA8	tubulin, alpha 8	51807
V2HS_178562	432.713	1130.53	2.5857	4.64935e-30	1.22202e-28	AP1S1, Ap1s1, Ap1s1	adaptor-related protein complex 1, sigma 1 subunit, adaptor protein complex AP-1, sigma 1, adaptor-related protein complex 1, sigma 1 subunit	1174, 11769, 360785
V2HS_60278	135.31	355.702	2.60147	2.29717e-30	6.12692e-29	FAM60A, LOC728115, LOC728592, EG668183, Fam60a, Ifitm7	family with sequence similarity 60, member A| similar to family with sequence similarity 60, member A| similar to hCG2020539, family with sequence similarity 60, member A| interferon induced transmembrane protein 7| predicted gene, EG668183	56306, 58516, 74482, 668183, 728115, 728592
V2HS_36333	5645.98	1883.45	-3.05732	1.16136e-30	3.14394e-29	PLXNB3	plexin B3	5365
V2HS_188616	4277.3	1938.06	-2.21704	6.4375e-31	1.77596e-29	SNRNP27	small nuclear ribonucleoprotein 27kDa (U4/U6.U5)	11017
V2HS_44478	1524.32	717.292	-2.13875	6.34358e-31	1.75676e-29	PARP15	poly (ADP-ribose) polymerase family, member 15	165631
V2HS_44117	316.5	116.291	-2.68776	4.48989e-31	1.25301e-29	RAB3GAP2	RAB3 GTPase activating protein subunit 2 (non-catalytic)	25782
V2HS_153992	677.31	1363.6	2.01325	1.64124e-31	4.63394e-30	TGM4	transglutaminase 4 (prostate)	7047
V2HS_188187	1704.4	612.23	-2.73268	1.577e-31	4.47002e-30	hCG_18290, LOC644996, LOC728572, RPL32	ribosomal protein L32| hCG18290| similar to hCG23063| similar to rCG33193	6161, 644907, 644996, 728572
V2HS_119689	1683.54	695.944	-2.45567	1.54293e-31	4.39067e-30	TP53INP2	tumor protein p53 inducible nuclear protein 2	58476
V2HS_182151	586.723	232.581	-2.46634	9.65336e-32	2.76883e-30	ERCC6	excision repair cross-complementing rodent repair deficiency, complementation group 6	2074
V2HS_257705	29.5548	3.85065	-5.85693	9.37142e-32	2.69867e-30	BTG3	BTG family, member 3	10950
V2HS_150208	470.981	964.344	2.046	9.30589e-32	2.69052e-30	CAMLG	calcium modulating ligand	819
V2HS_65128	449.91	1172.54	2.58363	5.81271e-32	1.70098e-30	MASP1	mannan-binding lectin serine peptidase 1 (C4/C2 activating component of Ra-reactive factor)	5648
V2HS_93318	821.521	166.062	-4.90042	5.70944e-32	1.6844e-30	COL17A1	collagen, type XVII, alpha 1	1308
V2HS_227951	2479.25	1054.06	-2.3736	2.01128e-32	6.03217e-31	GATA3	GATA binding protein 3	2625
V2HS_152154	660.496	138.941	-4.78544	1.74736e-32	5.26247e-31	NCBP1	nuclear cap binding protein subunit 1, 80kDa	4686
V2HS_170787	329.108	116.16	-2.93388	1.04851e-32	3.1843e-31	PSMC6	proteasome (prosome, macropain) 26S subunit, ATPase, 6	5706
V2HS_71288	1009.52	2312.93	2.27895	4.89339e-33	1.49238e-31	SGK3	serum/glucocorticoid regulated kinase family, member 3	23678
V2HS_139517	538.216	1273.97	2.36479	4.55957e-33	1.39646e-31	EBF2	early B-cell factor 2	64641
V2HS_174029	2264.47	961.498	-2.35759	2.7301e-33	8.39709e-32	RNF125	ring finger protein 125	54941
V2HS_47137	398.018	998.117	2.51534	1.94057e-33	5.99421e-32	SLC9A5, Slc9a5	solute carrier family 9 (sodium/hydrogen exchanger), member 5, solute carrier family 9 (sodium/hydrogen exchanger), member 5	6553, 277973
V2HS_188692	2938.73	1231.15	-2.38086	1.81275e-33	5.62342e-32	RNU105A, SNORA73A, SNORA73B	small nucleolar RNA, H/ACA box 73A| small nucleolar RNA, H/ACA box 73B| RNA, U105A small nucleolar	6080, 6081, 26768
V2HS_171998	95.7082	238.045	2.50123	1.5097e-33	4.7035e-32	CORO2A	coronin, actin binding protein, 2A	7464
V2HS_136744	98.8736	249.286	2.50672	1.39192e-33	4.37426e-32	VCPIP1	valosin containing protein (p97)/p47 complex interacting protein 1	80124
V2HS_132487	448.589	80.0602	-5.66925	1.28168e-33	4.04541e-32	AHSG	alpha-2-HS-glycoprotein	197
V2HS_94679	205.539	441.49	2.14426	7.13215e-34	2.26102e-32	BAGE	B melanoma antigen	574
V2HS_114976	2891.52	1078.34	-2.64023	2.34267e-34	7.4924e-33	DCTN4	dynactin 4 (p62)	51164
V2HS_218204	785.919	285.507	-2.75094	1.81103e-34	5.84381e-33	SIGLEC15	sialic acid binding Ig-like lectin 15	284266
V2HS_243978	2890.55	1375.27	-2.09427	1.2462e-34	4.03925e-33	KAT2A	K(lysine) acetyltransferase 2A	2648
V2HS_90760	1452.8	3370.42	2.29001	9.8651e-35	3.21193e-33	FRS3	fibroblast growth factor receptor substrate 3	10817
V2HS_150505	149.52	320.72	2.157	5.62636e-35	1.84015e-33	CD52	CD52 molecule	1043
V2HS_45266	2537.37	622.859	-4.0775	5.39794e-35	1.77347e-33	INCENP	inner centromere protein antigens 135/155kDa	3619
V2HS_118969	225.876	485.388	2.16888	2.17385e-35	7.20761e-34	MAP3K9	mitogen-activated protein kinase kinase kinase 9	4293
V2HS_131582	652.403	160.492	-3.97079	2.02687e-35	6.75125e-34	FAM21C, LOC388344, RPL13	ribosomal protein L13| family with sequence similarity 21, member C| ribosomal protein L13 pseudogene	6137, 253725, 388344
V2HS_87449	56.4296	4.90579	-9.94402	1.20644e-35	4.03711e-34	TFB2M	transcription factor B2, mitochondrial	64216
V2HS_221127	395.148	792.405	2.00407	1.17089e-35	3.95476e-34	PGF	placental growth factor	5228
V2HS_203371	35.7243	7.7868	-4.5431	6.68634e-36	2.26896e-34	RAD1	RAD1 homolog (S. pombe)	5810
V2HS_135358	1245.88	481.424	-2.58239	5.49203e-36	1.87247e-34	ERAF	erythroid associated factor	51327
V2HS_150206	82.3145	202.475	2.45823	2.17728e-36	7.6026e-35	CAMLG	calcium modulating ligand	819
V2HS_82953	746.445	1762.94	2.36209	2.11949e-36	7.43673e-35	GK, GK3P	glycerol kinase| glycerol kinase 3 pseudogene	2710, 2713
V2HS_172511	144.338	34.3633	-4.46171	1.96154e-36	6.9161e-35	SYN3	synapsin III	8224
V2HS_221995	1626.93	468.064	-3.48438	1.80451e-36	6.39363e-35	SLC25A3	solute carrier family 25 (mitochondrial carrier; phosphate carrier), member 3	5250
V2HS_261847	495.112	1008.55	2.03655	9.1875e-37	3.30384e-35	ACVR2B	activin A receptor, type IIB	93
V2HS_170727	641.267	102.778	-6.19998	6.40752e-37	2.32731e-35	PSMB4, Psmb4, Psmb4	proteasome (prosome, macropain) subunit, beta type, 4, proteasome (prosome, macropain) subunit, beta type 4, proteasome (prosome, macropain) subunit, beta type 4	5692, 19172, 58854
V2HS_175557	646.228	240.795	-2.70884	5.76555e-37	2.1108e-35	UTP6	UTP6, small subunit (SSU) processome component, homolog (yeast)	55813
V2HS_152953	2085.51	1021.49	-2.04675	4.7679e-37	1.75828e-35	STIL	SCL/TAL1 interrupting locus	6491
V2HS_131580	542.102	127.444	-4.28595	4.37512e-37	1.62171e-35	RPL13	ribosomal protein L13	6137
V2HS_40327	2167.99	835.237	-2.62602	1.14276e-37	4.32454e-36	FBXO33	F-box protein 33	254170
V2HS_177291	458.868	1058.5	2.3123	6.57163e-38	2.51321e-36	RTN4IP1	reticulon 4 interacting protein 1	84816
V2HS_65151	479.873	96.0305	-5.03012	4.89303e-38	1.88121e-36	NEDD1, EG667510, Nedd1, Nedd1	neural precursor cell expressed, developmentally down-regulated 1, neural precursor cell expressed, developmentally down-regulated gene 1| predicted gene, EG667510, neural precursor cell expressed, developmentally down-regulated 1	17997, 121441, 299730, 667510
V2HS_99237	76.6697	175.983	2.29381	4.03138e-38	1.5666e-36	SLC25A28	solute carrier family 25, member 28	81894
V2HS_113499	5073.78	1257.09	-4.01437	9.74459e-39	3.80724e-37	DYNC1I2, LOC728532	dynein, cytoplasmic 1, intermediate chain 2| similar to cytoplasmic dynein intermediate chain 2C	1781, 728532
V2HS_113386	558.394	79.3246	-6.81589	4.84042e-39	1.92234e-37	DARS, Dars	aspartyl-tRNA synthetase, aspartyl-tRNA synthetase	1615, 226414
V2HS_151	2848.7	535.921	-5.25934	3.85598e-39	1.53984e-37	PSMD14	proteasome (prosome, macropain) 26S subunit, non-ATPase, 14	10213
V2HS_75400	91.9787	41.495	-2.16851	1.95905e-39	7.86667e-38	PKLR	pyruvate kinase, liver and RBC	5313
V2HS_114574	1954.68	4520.6	2.29687	8.44022e-40	3.44666e-38	GADD45B	growth arrest and DNA-damage-inducible, beta	4616
V2HS_42002	578.283	1241.19	2.12626	7.90027e-40	3.2445e-38	ACTRT1	actin-related protein T1	139741
V2HS_199565	7038.49	3347.08	-2.10481	4.83007e-40	2.00642e-38	TAF6L	TAF6-like RNA polymerase II, p300/CBP-associated factor (PCAF)-associated factor, 65kDa	10629
V2HS_12562	592.247	1203.33	2.03745	1.08383e-40	4.52828e-39	CORIN	corin, serine peptidase	10699
V2HS_133491	35810.4	9770.09	-3.6462	1.81062e-41	7.69833e-40	ITGB8	integrin, beta 8	3696
V2HS_100682	10760.7	4595.93	-2.34753	1.42988e-41	6.11549e-40	ACCN5	amiloride-sensitive cation channel 5, intestinal	51802
V2HS_248334	419.57	196.193	-2.13838	9.7096e-42	4.17744e-40	IL27RA	interleukin 27 receptor, alpha	9466
V2HS_76819	13133.3	4368.16	-2.99421	3.98529e-42	1.73528e-40	SGCG	sarcoglycan, gamma (35kDa dystrophin-associated glycoprotein)	6445
V2HS_95477	303.108	664.082	2.19024	1.61289e-42	7.06544e-41	C2CD2L	C2CD2-like	9854
V2HS_173583	424.772	859.454	2.02227	1.56665e-42	6.90472e-41	ST7L	suppression of tumorigenicity 7 like	54879
V2HS_79112	369.558	131.044	-2.81653	9.47278e-43	4.20057e-41	MYBL1	v-myb myeloblastosis viral oncogene homolog (avian)-like 1	4603
V2HS_66361	46.3239	286.323	6.23829	3.06884e-43	1.38635e-41	CROT	carnitine O-octanoyltransferase	54677
V2HS_174498	259.228	1097.75	4.26297	2.17201e-43	9.93626e-42	PPP2R3C	protein phosphatase 2 (formerly 2A), regulatory subunit B'', gamma	55012
V2HS_226979	2039.4	763.068	-2.67248	1.14906e-43	5.32398e-42	DHX9	DEAH (Asp-Glu-Ala-His) box polypeptide 9	1660
V2HS_267745	934.792	404.361	-2.30878	5.04467e-44	2.35244e-42	SDF2	stromal cell-derived factor 2	6388
V2HS_242573	948.564	2077.49	2.19009	4.2039e-44	1.9731e-42	RFX3, LOC100048049, Rfx3	regulatory factor X, 3 (influences HLA class II expression), regulatory factor X, 3 (influences HLA class II expression)| similar to Regulatory factor X, 3 (influences HLA class II expression)	5991, 19726, 100048049
V2HS_74023	390.349	150.396	-2.58533	3.78351e-44	1.7874e-42	SART3	squamous cell carcinoma antigen recognized by T cells 3	9733
V2HS_32863	1373.03	682.197	-2.01821	5.60519e-45	2.68307e-43	RFC4, Rfc4	replication factor C (activator 1) 4, 37kDa, replication factor C (activator 1) 4	5984, 106344
V2HS_242734	2853.6	1286.97	-2.22318	5.60519e-45	2.68307e-43	GNA14	guanine nucleotide binding protein (G protein), alpha 14	9630
V2HS_56184	247.311	712.035	2.89344	5.60519e-45	2.68307e-43	TMPRSS2	transmembrane protease, serine 2	7113
V2HS_272934	1941.82	368.731	-5.42562	4.2039e-45	2.06706e-43	NARG1	NMDA receptor regulated 1	80155
V2HS_179433	28.2465	63.1981	2.23979	2.8026e-45	1.38748e-43	KRT74	keratin 74	121391
V2HS_269315	2396.58	936.981	-2.55256	1.4013e-45	7.03375e-44	AHCTF1	AT hook containing transcription factor 1	25909
V2HS_132173	358.807	940.023	2.63598	1.4013e-45	7.03375e-44	TLX2	T-cell leukemia homeobox 2	3196
V2HS_149709	412.404	89.7348	-4.58056	0	0	CPSF6	cleavage and polyadenylation specific factor 6, 68kDa	11052
V2HS_65122	361.754	765.07	2.11569	0	0	LOH3CR2A	loss of heterozygosity, 3, chromosomal region 2, gene A	29931
V2HS_238370	2286.92	835.515	-2.73623	0	0	IDH2	isocitrate dehydrogenase 2 (NADP+), mitochondrial	3418
V2HS_238899	8121.48	2285.46	-3.55225	0	0	DDX47	DEAD (Asp-Glu-Ala-Asp) box polypeptide 47	51202
V2HS_239555	624.49	1358.36	2.1815	0	0	HNF4A	hepatocyte nuclear factor 4, alpha	3172
V2HS_117160	360.948	884.185	2.44928	0	0	GABARAPL1	GABA(A) receptor-associated protein like 1	23710
V2HS_85699	702.611	1561.98	2.22752	0	0	PLA2R1	phospholipase A2 receptor 1, 180kDa	22925
V2HS_78515	1489.9	3186	2.14231	0	0	ACOT2, Acot5	acyl-CoA thioesterase 2, acyl-CoA thioesterase 5	10965, 217698
V2HS_199068	2538.88	592.484	-4.28449	0	0	DCTN2	dynactin 2 (p50)	10540
V2HS_68796	3363.11	1092.92	-3.0791	0	0	GRAP2	GRB2-related adaptor protein 2	9402
V2HS_223015	352.886	1235	3.48989	0	0	CNGB3	cyclic nucleotide gated channel beta 3	54714
V2HS_28946	904.972	2098.96	2.32031	0	0	ATP1B4	ATPase, (Na+)/K+ transporting, beta 4 polypeptide	23439
V2HS_195304	521.78	1307.24	2.49856	0	0
V2HS_211591	2427.81	413.627	-5.87682	0	0	TBCD	tubulin folding cofactor D	6904
V2HS_220438	922.573	2415.75	2.63138	0	0	AMPD2, Ampd2, Ampd2	adenosine monophosphate deaminase 2 (isoform L), adenosine monophosphate deaminase 2 (isoform L), adenosine monophosphate deaminase 2 (isoform L)	271, 109674, 362015
V2HS_171670	68.8761	349.052	5.05448	0	0	HIRA	HIR histone cell cycle regulation defective homolog A (S. cerevisiae)	7290
V2HS_170340	443.528	13.4005	-29.3664	0	0	PPP2CA	protein phosphatase 2 (formerly 2A), catalytic subunit, alpha isoform	5515
V2HS_262285	550.483	125.409	-4.38702	0	0	EXOSC4	exosome component 4	54512
V2HS_84337	353.842	813.477	2.29829	0	0	HCN1	hyperpolarization activated cyclic nucleotide-gated potassium channel 1	348980
V2HS_45309	6137.47	2899.14	-2.10805	0	0	MIA3	melanoma inhibitory activity family, member 3	375056
V2HS_165534	1636.68	589.73	-2.77267	0	0	SPINK6	serine peptidase inhibitor, Kazal type 6	404203
V2HS_170030	850.897	1832.68	2.15326	0	0	NCCRP1, PI4KA, PI4KAP1	phosphatidylinositol 4-kinase, catalytic, alpha| non-specific cytotoxic cell receptor protein 1 homolog (zebrafish)| phosphatidylinositol 4-kinase, catalytic, alpha pseudogene 1	5297, 342897, 728233
V2HS_178381	2079.17	376.688	-5.48323	0	0	SNX21	sorting nexin family member 21	90203
V2HS_70109	323.987	762.002	2.33805	0	0	TRA2A	transformer-2 alpha	29896
V2HS_112634	2323.85	427.14	-5.43539	0	0	BUB1B	budding uninhibited by benzimidazoles 1 homolog beta (yeast)	701
V2HS_15310	441.388	950.448	2.15125	0	0	RABGAP1, Rabgap1, Rabgap1	RAB GTPase activating protein 1, RAB GTPase activating protein 1, RAB GTPase activating protein 1	23637, 227800, 311911
V2HS_199401	2346.29	1126.58	-2.0798	0	0	PTPLA	protein tyrosine phosphatase-like (proline instead of catalytic arginine), member A	9200
V2HS_98171	1584.37	245.709	-6.64636	0	0	ANAPC1, LOC100134301	anaphase promoting complex subunit 1| hypothetical protein LOC100134301	64682, 100134301
V2HS_172458	771.367	2110.57	2.73008	0	0	MFAP5	microfibrillar associated protein 5	8076
V2HS_139496	718.792	1698.93	2.36391	0	0	INTU	inturned planar cell polarity effector homolog (Drosophila)	27152
V2HS_151896	857.667	246.839	-3.48999	0	0	MPP1	membrane protein, palmitoylated 1, 55kDa	4354
V2HS_198819	392.054	99.0885	-3.93706	0	0	TACC3	transforming, acidic coiled-coil containing protein 3	10460
V2HS_256442	2322.96	633.928	-3.66249	0	0	CD36	CD36 molecule (thrombospondin receptor)	948
V2HS_114974	5315.4	1986.58	-2.6847	0	0	DCTN4	dynactin 4 (p62)	51164
V2HS_229350	87.5175	264.787	3.03051	0	0	LOC100134184, LOC652164, PDE4DIP	phosphodiesterase 4D interacting protein| similar to KIAA0454 protein| similar to phosphodiesterase 4D interacting protein	9659, 652164, 100134184
V2HS_229542	3640.86	1343.25	-2.71386	0	0	UTP11L, Utp11l	UTP11-like, U3 small nucleolar ribonucleoprotein, (yeast), UTP11-like, U3 small nucleolar ribonucleoprotein, (yeast)	51118, 170669
V2HS_174663	102.02	31.9666	-3.19376	0	0	NOL8	nucleolar protein 8	55035
V2HS_170736	317.454	15.0134	-20.5103	0	0	PSMB5	proteasome (prosome, macropain) subunit, beta type, 5	5693
V2HS_215793	340.608	830.458	2.43824	0	0	PRKAR1B	protein kinase, cAMP-dependent, regulatory, type I, beta	5575
V2HS_156580	1708.57	738.578	-2.31256	0	0	ASXL2	additional sex combs like 2 (Drosophila)	55252
V2HS_72140	95.2112	6.29614	-26.4965	0	0	LOC100128525, UQCRFS1	ubiquinol-cytochrome c reductase, Rieske iron-sulfur polypeptide 1| similar to hCG1641472	7386, 100128525
V2HS_84670	36.4566	81.2491	2.2286	0	0	TNNT3	troponin T type 3 (skeletal, fast)	7140
V2HS_228652	4138.33	1666.69	-2.47958	0	0	POLR1A	polymerase (RNA) I polypeptide A, 194kDa	25885
V2HS_255610	322.776	16.3175	-19.6609	0	0	VPRBP	Vpr (HIV-1) binding protein	9730
V2HS_218458	5259.44	2254.35	-2.34311	0	0	PPIL6	peptidylprolyl isomerase (cyclophilin)-like 6	285755
V2HS_232035	628.945	1488.46	2.36936	0	0	PDE6A	phosphodiesterase 6A, cGMP-specific, rod, alpha	5145
V2HS_133780	126.512	427.834	3.38434	0	0	KPNA5	karyopherin alpha 5 (importin alpha 6)	3841
V2HS_33467	176.308	483.204	2.7401	0	0	HIST1H4B	histone cluster 1, H4b	8366
V2HS_93887	1782.63	437.552	-4.09235	0	0	RRM2	ribonucleotide reductase M2 polypeptide	6241
V2HS_113450	382.892	38.7938	-9.74898	0	0	DKC1, Dkc1	dyskeratosis congenita 1, dyskerin, dyskeratosis congenita 1, dyskerin homolog (human)	1736, 245474
V2HS_150240	780.969	1574.96	2.02081	0	0	CAST	calpastatin	831
V2HS_131680	1220.97	305.95	-3.99335	0	0	RPL38	ribosomal protein L38	6169
V2HS_273001	3751.64	570.442	-6.62036	0	0	EIF1AP1, EIF1AX, Eif1a	eukaryotic translation initiation factor 1A, X-linked| eukaryotic translation initiation factor 1A pseudogene 1, eukaryotic translation initiation factor 1A	1964, 13664, 280661
V2HS_70074	2904.75	6128.99	2.11015	0	0	SMCR7L	Smith-Magenis syndrome chromosome region, candidate 7-like	54471
V2HS_96438	8086.94	2037.38	-3.96887	0	0	BRP44	brain protein 44	25874
V2HS_117952	494.567	113.872	-4.35345	0	0	CEP192	centrosomal protein 192kDa	55125
V2HS_68113	2194.99	396.517	-5.51937	0	0	UBA2	ubiquitin-like modifier activating enzyme 2	10054
V2HS_12569	2578.51	868.435	-2.99471	0	0	HSPA8	heat shock 70kDa protein 8	3312
V2HS_66086	49.6954	7.22436	-6.93476	0	0	G6PC2	glucose-6-phosphatase, catalytic, 2	57818
V2HS_160970	666.268	281.123	-2.36747	0	0	EIF2B5	eukaryotic translation initiation factor 2B, subunit 5 epsilon, 82kDa	8893
V2HS_111215	25.7437	117.922	4.57546	0	0	DUSP22, LOC100134291, LOC100134371	dual specificity phosphatase 22| similar to mitogen-activated protein kinase phosphatase x| similar to dual specificity phosphatase 22	56940, 100134291, 100134371
V2HS_170806	1477.72	403.046	-3.64965	0	0	PSMD3	proteasome (prosome, macropain) 26S subunit, non-ATPase, 3	5709
V2HS_255271	2140.69	1007.83	-2.12563	0	0	ZAP70	zeta-chain (TCR) associated protein kinase 70kDa	7535
V2HS_113732	1767.21	632.856	-2.80338	0	0	EN2	engrailed homeobox 2	2020
V2HS_80612	124.613	7.0724	-17.3788	0	0	MDN1	MDN1, midasin homolog (yeast)	23195
V2HS_168753	1602.5	294.587	-5.41461	0	0	LOC100131785, LOC100134537, RNF181, Rnf181	ring finger protein 181| hypothetical LOC100131785| hypothetical LOC100134537, ring finger protein 181	51255, 66510, 100131785, 100134537
V2HS_118063	1797.38	311.796	-5.75293	0	0	UTP15, Utp15, Utp15	UTP15, U3 small nucleolar ribonucleoprotein, homolog (S. cerevisiae), UTP15, U3 small nucleolar ribonucleoprotein, homolog (yeast), UTP15, U3 small nucleolar ribonucleoprotein, homolog (S. cerevisiae)	84135, 105372, 310019
V2HS_245224	2113.63	758.327	-2.79998	0	0	THOC1	THO complex 1	9984
V2HS_78759	877.797	351.535	-2.48671	0	0	PNRC1	proline-rich nuclear receptor coactivator 1	10957
V2HS_47912	54.8342	12.1684	-4.39769	0	0	MCM3AP	minichromosome maintenance complex component 3 associated protein	8888
V2HS_97570	2090.82	745.361	-2.79261	0	0	NIP7	nuclear import 7 homolog (S. cerevisiae)	51388
V2HS_68089	184.932	9.7802	-19.031	0	0	SMC4	structural maintenance of chromosomes 4	10051
V2HS_133372	6409.4	2103.45	-3.04454	0	0	INHBB	inhibin, beta B	3625
V2HS_203477	3575.94	1069.35	-3.35658	0	0	YME1L1	YME1-like 1 (S. cerevisiae)	10730
V2HS_243379	611.223	202.536	-3.02516	0	0	GTPBP4, Gtpbp4, Gtpbp4, LOC295122, LOC299312, LOC683324	GTP binding protein 4, GTP binding protein 4, GTP binding protein 4| similar to G protein-binding protein CRFG| similar to G protein-binding protein CRFG| similar to Nucleolar GTP-binding protein 1 (Chronic renal failure gene protein) (GTP-binding protein NGB)	23560, 69237, 114300, 295122, 299312, 683324
V2HS_224577	3984.6	1288.26	-3.0811	0	0	DARS	aspartyl-tRNA synthetase	1615
V2HS_150973	4279.66	1504.12	-2.85988	0	0	CSNK1A1	casein kinase 1, alpha 1	1452
V2HS_171719	1919.01	297.46	-6.44379	0	0	UBA1	ubiquitin-like modifier activating enzyme 1	7317
V2HS_153505	844.613	379.098	-2.22973	0	0	SRPK1	SFRS protein kinase 1	6732
V2HS_262435	565.391	1541.47	2.73001	0	0	TXNRD1	thioredoxin reductase 1	7296
V2HS_260630	231.94	518.823	2.23835	0	0	FAH	fumarylacetoacetate hydrolase (fumarylacetoacetase)	2184
V2HS_76397	1188.63	2427.61	2.04262	0	0	JPH4	junctophilin 4	84502
V2HS_285675	278.282	1418.55	5.22466	0	0	KRTAP10-10	keratin associated protein 10-10	353333
V2HS_90675	161.016	483.999	2.98692	0	0	PDE10A	phosphodiesterase 10A	10846
V2HS_261078	3946.81	1711.57	-2.306	0	0	CYP17A1	cytochrome P450, family 17, subfamily A, polypeptide 1	1586
V2HS_257617	676.587	178.396	-3.78996	0	0	RTF1, 6720473M08Rik	Rtf1, Paf1/RNA polymerase II complex component, homolog (S. cerevisiae), RIKEN cDNA 6720473M08 gene	23168, 320121
V2HS_41638	9523.59	1270.39	-7.52659	0	0	PABPN1	poly(A) binding protein, nuclear 1	8106
V2HS_196358	4985.43	1885.19	-2.64519	0	0	LOC100130199, LOC645771, PARP4	poly (ADP-ribose) polymerase family, member 4| similar to hCG1793351| hypothetical protein LOC100130199	143, 645771, 100130199
V2HS_196465	2578.98	1101.57	-2.34076	0	0	HSPA8	heat shock 70kDa protein 8	3312
V2HS_100244	1005.36	2263.47	2.2526	0	0	GTSCR1	Gilles de la Tourette syndrome chromosome region, candidate 1	220158
V2HS_98041	55.2814	224.791	4.0516	0	0	MAPKSP1	MAPK scaffold protein 1	8649
V2HS_66025	513.817	1587.13	3.09082	0	0	EEF2K	eukaryotic elongation factor-2 kinase	29904
V2HS_130491	569.815	181.034	-3.15565	0	0	CCT5	chaperonin containing TCP1, subunit 5 (epsilon)	22948
V2HS_97292	1044.69	371.641	-2.84238	0	0	SF3B14	splicing factor 3B, 14 kDa subunit	51639
V2HS_134274	6391.25	2547.23	-2.51511	0	0	NAG	neuroblastoma-amplified protein	51594
V2HS_258083	552.848	72.0872	-7.72655	0	0	IPO13, Ipo13, Ipo13	importin 13, importin 13, importin 13	9670, 116458, 230673
V2HS_262274	479.137	133.445	-3.59779	0	0	SUV39H2	suppressor of variegation 3-9 homolog 2 (Drosophila)	79723
V2HS_140536	64.1189	29.6244	-2.16381	0	0	MED11	mediator complex subunit 11	400569
V2HS_268476	989.087	2003.57	2.0271	0	0	ADK	adenosine kinase	132
V2HS_278642	645.491	253.562	-2.54441	0	0	SEPW1	selenoprotein W, 1	6415
V2HS_112869	2166.92	532.441	-4.07599	0	0	CDC5L	CDC5 cell division cycle 5-like (S. pombe)	988
V2HS_240006	4021.13	1901.22	-2.11461	0	0	CEACAM5	carcinoembryonic antigen-related cell adhesion molecule 5	1048
V2HS_229313	7.4762	120.988	14.748	0	0	S100PBP	S100P binding protein	64766
V2HS_195174	795.37	2083.68	2.62128	0	0	KLHL4, Klhl4, Klhl4	kelch-like 4 (Drosophila), kelch-like 4 (Drosophila), kelch-like 4 (Drosophila)	56062, 237010, 317196
V2HS_202317	1570.26	772.565	-2.03181	0	0	RORA	RAR-related orphan receptor A	6095
V2HS_70751	546.767	1358.95	2.48289	0	0	CBX7	chromobox homolog 7	23492
V2HS_171835	2288.71	495.526	-4.58494	0	0	UGCG	UDP-glucose ceramide glucosyltransferase	7357
V2HS_207264	269.061	77.3322	-3.47263	0	0	EBI3	Epstein-Barr virus induced 3	10148
V2HS_215061	2286.78	354.117	-6.4244	0	0	DCTN3	dynactin 3 (p22)	11258
V2HS_131600	1233.89	565.284	-2.18457	0	0	LOC390354, RPL18A	ribosomal protein L18a| ribosomal protein L18a pseudogene	6142, 390354
V2HS_149712	832.829	294.082	-2.81589	0	0	CPSF6, Cpsf6	cleavage and polyadenylation specific factor 6, 68kDa, cleavage and polyadenylation specific factor 6	11052, 432508
V2HS_157706	2740.69	1339.82	-2.04612	0	0	ASAM	adipocyte-specific adhesion molecule	79827
V2HS_250612	1497.05	164.889	-9.07834	0	0	TUBGCP3	tubulin, gamma complex associated protein 3	10426
V2HS_153443	1109.44	2454.21	2.20588	0	0	SPTAN1	spectrin, alpha, non-erythrocytic 1 (alpha-fodrin)	6709
V2HS_150160	1214.8	448.634	-2.71294	0	0	C9, C9, C9	complement component 9, complement component 9, complement component 9	735, 12279, 117512
V2HS_231025	653.571	35.1613	-18.5888	0	0	RRM2	ribonucleotide reductase M2 polypeptide	6241
V2HS_223042	762.125	1857.49	2.43505	0	0	PPP1R15B	protein phosphatase 1, regulatory (inhibitor) subunit 15B	84919
V2HS_116931	121.631	459.576	3.74024	0	0	FZD5, Fzd5	frizzled homolog 5 (Drosophila), frizzled homolog 5 (Drosophila)	7855, 14367
V2HS_150899	972.569	2523.12	2.59485	0	0	ATF2	activating transcription factor 2	1386
V2HS_15184	268.528	1034.42	3.87067	0	0	BMPR1A, LOC643778	bone morphogenetic protein receptor, type IA| similar to ALK-3	657, 643778
V2HS_285820	411.814	1253.72	3.04096	0	0	KRTAP19-3	keratin associated protein 19-3	337970
V2HS_91408	1194.89	324.81	-3.68097	0	0	U2AF2, EG545519, U2af2, LOC690372, U2af2	U2 small nuclear RNA auxiliary factor 2, U2 small nuclear ribonucleoprotein auxiliary factor (U2AF) 2| predicted gene, EG545519, U2 small nuclear ribonucleoprotein auxiliary factor (U2AF) 2| similar to U2 (RNU2) small nuclear RNA auxiliary factor 2 isoform b	11338, 22185, 308335, 545519, 690372
V2HS_278320	5154.69	2005.73	-2.57189	0	0	LOC100129028, RPLP1	ribosomal protein, large, P1| similar to 60S acidic ribosomal protein P1	6176, 100129028
V2HS_96954	3586.68	749.431	-4.71883	0	0	OPA1	optic atrophy 1 (autosomal dominant)	4976
V2HS_245220	916.338	79.6804	-11.4094	0	0	MAPRE3	microtubule-associated protein, RP/EB family, member 3	22924
V2HS_96371	6317.89	2073.55	-3.03188	0	0	RIMS1	regulating synaptic membrane exocytosis 1	22999
V2HS_131216	1052.37	397.878	-2.64482	0	0	NQO1	NAD(P)H dehydrogenase, quinone 1	1728
V2HS_170970	4137.08	1271.51	-3.25485	0	0	PTPRC	protein tyrosine phosphatase, receptor type, C	5788
V2HS_245198	388.1	927.052	2.39802	0	0	C2orf82	chromosome 2 open reading frame 82	389084
V2HS_170676	2694.47	744.678	-3.61515	0	0	PSMA2, 100042941, EG624140, EG665455, LOC100046976, Psma2, LOC691655	proteasome (prosome, macropain) subunit, alpha type, 2, proteasome (prosome, macropain) subunit, alpha type 2| predicted gene, EG624140| predicted gene, EG665455| predicted gene, 100042941| similar to proteasome (prosome, macropain) subunit, alpha type 2, similar to Proteasome subunit alpha type 2 (Proteasome component C3) (Macropain subunit C3) (Multicatalytic endopeptidase complex subunit C3)	5683, 19166, 624140, 665455, 691655, 100042941, 100046976
V2HS_229617	2754.21	498.206	-5.51824	0	0	COPS4	COP9 constitutive photomorphogenic homolog subunit 4 (Arabidopsis)	51138
V2HS_135281	251.449	531.883	2.11058	0	0	UFM1	ubiquitin-fold modifier 1	51569
V2HS_49436	957.562	193.332	-4.95602	0	0	SART1	squamous cell carcinoma antigen recognized by T cells	9092
V2HS_80551	273.564	592.891	2.17456	0	0	UCP1	uncoupling protein 1 (mitochondrial, proton carrier)	7350

## Sheet: 2C 
Overlapping hits identified by microarray analysis in the S100 screen biological replicates A (_1) and B (_2)
CloneId	T0_Signal_1	T1_Signal_1	FoldChange_1	P-Value_1	Benjamini-Hochburg Adjusted P-Value_1	T0_Signal_2	T1_Signal_2	FoldChange_2	P-Value_2	Adj-P-Value_2	GeneSymbol	GeneDefinition	NCBI_GeneIDList
V2HS_115838	581.856	1401.48	2.49143	2.61152e-15	3.17245e-14	779.105	1749.06	2.23893	5.5405e-24	1.07653e-22	ERAP1	endoplasmic reticulum aminopeptidase 1	51752
V2HS_171998	380.125	921.679	2.38403	2.35358e-10	1.77575e-09	95.7082	238.045	2.50123	1.5097e-33	4.7035e-32	CORO2A	coronin, actin binding protein, 2A	7464
V2HS_173114	437.559	965.856	2.45003	2.58139e-06	1.13149e-05	200.59	431.05	2.21948	1e-05	3.42559e-05	GNG10, LOC552891, LOC653503	guanine nucleotide binding protein (G protein), gamma 10| hypothetical protein LOC552891| GNG10 pseudogene	2790, 552891, 653503
V2HS_99993	52.3163	107.981	2.21892	0.00034	0.00101887	119.025	367.507	3.10938	2.93422e-10	1.82048e-09	SPACA4	sperm acrosome associated 4	171169
V2HS_70140	278.466	932.372	3.48751	4.2234e-19	6.98552e-18	97.1286	242.964	2.5064	2.581e-08	1.27777e-07	STAT2	signal transducer and activator of transcription 2, 113kDa	6773
V2HS_263333	435.292	1190.53	2.83338	1.111e-16	1.52958e-15	36.6134	94.4405	2.40586	0.00369	0.00822427	CUL1, Cul1, Cul1	cullin 1, cullin 1, cullin 1	8454, 26965, 362356
V2HS_136744	130.715	386.785	2.70501	4e-05	0.000141379	98.8736	249.286	2.50672	1.39192e-33	4.37426e-32	VCPIP1	valosin containing protein (p97)/p47 complex interacting protein 1	80124
V2HS_85677	151.842	332.227	2.30711	6e-05	0.00020681	25.0969	53.9841	2.09934	8.65329e-08	3.97875e-07	VSX1	visual system homeobox 1	30813
V2HS_242573	2499.65	4899.18	2.00125	0.00107	0.00288365	948.564	2077.49	2.19009	4.2039e-44	1.9731e-42	RFX3, LOC100048049, Rfx3	regulatory factor X, 3 (influences HLA class II expression), regulatory factor X, 3 (influences HLA class II expression)| similar to Regulatory factor X, 3 (influences HLA class II expression)	5991, 19726, 100048049
V2HS_179144	1438.94	3214.72	2.17039	0.0004	0.00118346	871.262	1779.9	2.03563	1.33956e-10	8.59125e-10	NSMCE2	non-SMC element 2, MMS21 homolog (S. cerevisiae)	286053
V2HS_65122	812.021	1726.13	2.11419	3.98136e-25	9.34327e-24	361.754	765.07	2.11569	0	0	LOH3CR2A	loss of heterozygosity, 3, chromosomal region 2, gene A	29931
V2HS_80551	1061.24	3250.94	3.05188	0	0	273.564	592.891	2.17456	0	0	UCP1	uncoupling protein 1 (mitochondrial, proton carrier)	7350
V2HS_94389	722.824	1524.8	2.1428	4.07642e-06	1.72508e-05	440.164	1029.95	2.36534	1.22821e-11	8.7377e-11	AP1B1	adaptor-related protein complex 1, beta 1 subunit	162
V2HS_153992	810.71	1814.37	2.14266	0.00875	0.0190899	677.31	1363.6	2.01325	1.64124e-31	4.63394e-30	TGM4	transglutaminase 4 (prostate)	7047
V2HS_175686	193.874	490.356	2.30698	0.00045	0.00131631	58.0081	160.721	2.67089	8.07186e-19	1.06079e-17	NUSAP1	nucleolar and spindle associated protein 1	51203
V2HS_177291	864.132	2270.05	2.58562	1.73813e-14	1.98785e-13	458.868	1058.5	2.3123	6.57163e-38	2.51321e-36	RTN4IP1	reticulon 4 interacting protein 1	84816
V2HS_99237	102.505	495.856	4.75109	5.46506e-44	2.84183e-42	76.6697	175.983	2.29381	4.03138e-38	1.5666e-36	SLC25A28	solute carrier family 25, member 28	81894
V2HS_262212	669.787	1553.13	2.36997	9.85142e-08	5.33379e-07	240.345	619.005	2.4923	1.2385e-08	6.39877e-08	SNX21	sorting nexin family member 21	90203
V2HS_70492	348.044	893.244	2.58352	4.14102e-17	5.91528e-16	152.816	355.167	2.2744	2.2675e-21	3.63403e-20	HPS4	Hermansky-Pudlak syndrome 4	89781
V2HS_30890	1120.56	3188.83	2.84511	0	0	470.954	1112.1	2.38971	5.50989e-20	8.07819e-19	TREM1	triggering receptor expressed on myeloid cells 1	54210
V2HS_151155	1345.89	2851.4	2.12334	9.98031e-35	3.62501e-33	441.856	1015	2.27391	2.91572e-12	2.21142e-11	DES, Des	desmin, desmin	1674, 13346
V2HS_19968	1308.49	3504.38	2.70875	2.29364e-09	1.5322e-08	193.071	396.254	2.0561	2.95886e-18	3.71942e-17	SLC35A3	solute carrier family 35 (UDP-N-acetylglucosamine (UDP-GlcNAc) transporter), member A3	23443
V2HS_67841	573.486	1194.61	2.08558	3.40516e-42	1.66301e-40	188.286	392.938	2.15659	1.78951e-09	1.02169e-08	FXR2	fragile X mental retardation, autosomal homolog 2	9513
V2HS_177981	642.865	1934.62	2.94311	8.40269e-20	1.44951e-18	91.9579	190.437	2.05057	5.94862e-18	7.29359e-17	SYTL1	synaptotagmin-like 1	84958
V2HS_65128	66.9248	164.514	2.82565	3.84932e-09	2.49981e-08	449.91	1172.54	2.58363	5.81271e-32	1.70098e-30	MASP1	mannan-binding lectin serine peptidase 1 (C4/C2 activating component of Ra-reactive factor)	5648
V2HS_15184	660.011	1384.5	2.17398	6.94141e-08	3.84169e-07	268.528	1034.42	3.87067	0	0	BMPR1A, LOC643778	bone morphogenetic protein receptor, type IA| similar to ALK-3	657, 643778
V2HS_229350	154.576	369.385	2.38586	0.0002	0.000627158	87.5175	264.787	3.03051	0	0	LOC100134184, LOC652164, PDE4DIP	phosphodiesterase 4D interacting protein| similar to KIAA0454 protein| similar to phosphodiesterase 4D interacting protein	9659, 652164, 100134184
V2HS_218437	2555.72	1159.27	-2.20903	1.34013e-13	1.43503e-12	731.529	365.306	-2.04912	0.00441	0.0096886	DDX49	DEAD (Asp-Glu-Ala-Asp) box polypeptide 49	54555
V2HS_188099	43.5978	5.3118	-11.3606	3.20862e-16	4.22439e-15	8.10556	3.44404	-3.00718	0.00397	0.0088022	LOC100130651, SSX1, SSX10, SSX2, SSX2B, SSX8	synovial sarcoma, X breakpoint 1| synovial sarcoma, X breakpoint 2| synovial sarcoma, X breakpoint 8| synovial sarcoma, X breakpoint 2B| synovial sarcoma, X breakpoint 10| similar to Synovial sarcoma, X breakpoint 2	6756, 6757, 280659, 727837, 100128582, 100130651
V2HS_170071	55.8726	13.1099	-4.13636	1.72578e-27	4.50323e-26	14.7774	6.93482	-3.04936	9.1977e-08	4.21299e-07	PLAGL2	pleiomorphic adenoma gene-like 2	5326
V2HS_97570	3923.57	1945.3	-2.01271	9.11419e-29	2.50484e-27	2090.82	745.361	-2.79261	0	0	NIP7	nuclear import 7 homolog (S. cerevisiae)	51388
V2HS_41638	24112.2	5572.65	-4.30663	0	0	9523.59	1270.39	-7.52659	0	0	PABPN1	poly(A) binding protein, nuclear 1	8106
V2HS_49436	2176.58	467.455	-4.8983	6.67124e-09	4.22609e-08	957.562	193.332	-4.95602	0	0	SART1	squamous cell carcinoma antigen recognized by T cells	9092
V2HS_229542	5421.79	1412.31	-3.83275	0	0	3640.86	1343.25	-2.71386	0	0	UTP11L, Utp11l	UTP11-like, U3 small nucleolar ribonucleoprotein, (yeast), UTP11-like, U3 small nucleolar ribonucleoprotein, (yeast)	51118, 170669
V2HS_151873	120.684	12.1386	-10.1002	0	0	7.52004	3.05535	-2.28592	0.0025	0.0057861	MNDA	myeloid cell nuclear differentiation antigen	4332
V2HS_206188	1145.03	219.711	-7.3436	0.0008	0.00223173	465.692	128.089	-3.65623	2.39865e-20	3.60446e-19	CCT3	chaperonin containing TCP1, subunit 3 (gamma)	7203
V2HS_256081	2624.27	636.576	-4.06065	1.91839e-39	8.25364e-38	1326.59	445.851	-3.07581	3.12705e-09	1.73597e-08	GNGT1	guanine nucleotide binding protein (G protein), gamma transducing activity polypeptide 1	2792
V2HS_96438	16527.1	7056.18	-2.30269	1.21883e-15	1.52946e-14	8086.94	2037.38	-3.96887	0	0	BRP44	brain protein 44	25874
V2HS_117728	14836.7	6517.53	-2.21834	5.71839e-12	5.24524e-11	14644.9	6703.67	-2.16747	4.31019e-22	7.34765e-21	REG4	regenerating islet-derived family, member 4	83998
V2HS_191980	4037.09	1506.96	-2.64627	8.10642e-11	6.453e-10	1862.09	532.547	-3.40502	1.06708e-10	6.92357e-10	CSE1L	CSE1 chromosome segregation 1-like (yeast)	1434
V2HS_269315	3170.77	1422.04	-2.2066	2.14207e-12	2.05616e-11	2396.58	936.981	-2.55256	1.4013e-45	7.03375e-44	AHCTF1	AT hook containing transcription factor 1	25909
V2HS_112869	3931.75	811.159	-5.05374	1.16605e-26	2.93666e-25	2166.92	532.441	-4.07599	0	0	CDC5L	CDC5 cell division cycle 5-like (S. pombe)	988
V2HS_68796	5828.19	1684.35	-3.55226	1.58419e-23	3.4283e-22	3363.11	1092.92	-3.0791	0	0	GRAP2	GRB2-related adaptor protein 2	9402
V2HS_130491	1653.52	489.658	-3.25727	1.42167e-17	2.11003e-16	569.815	181.034	-3.15565	0	0	CCT5	chaperonin containing TCP1, subunit 5 (epsilon)	22948
V2HS_262285	1757.56	500.166	-3.55906	5.22263e-13	5.3621e-12	550.483	125.409	-4.38702	0	0	EXOSC4	exosome component 4	54512
V2HS_45309	12355.4	6179.17	-2.05124	2.4851e-07	1.27755e-06	6137.47	2899.14	-2.10805	0	0	MIA3	melanoma inhibitory activity family, member 3	375056
V2HS_254102	651.11	43.4528	-14.963	0	0	204.3	76.0032	-2.5597	0.01449	0.0283524	CNTN3	contactin 3 (plasmacytoma associated)	5067
V2HS_258083	1052.01	28.2568	-36.7699	0	0	552.848	72.0872	-7.72655	0	0	IPO13, Ipo13, Ipo13	importin 13, importin 13, importin 13	9670, 116458, 230673
V2HS_219836	1938.22	259.938	-8.51303	2.05356e-17	3.00468e-16	940.656	231.224	-4.2855	5.05339e-14	4.53738e-13	XPO1	exportin 1 (CRM1 homolog, yeast)	7514
V2HS_196465	6509.91	2522.33	-2.63228	4.54607e-22	9.1275e-21	2578.98	1101.57	-2.34076	0	0	HSPA8	heat shock 70kDa protein 8	3312
V2HS_92299	3361.19	925.044	-3.69713	1.84176e-12	1.79169e-11	1708.1	515.179	-3.36685	3.05279e-18	3.83083e-17	PRNP	prion protein	5621
V2HS_199068	5464.09	1612.4	-3.40561	5.04614e-11	4.14001e-10	2538.88	592.484	-4.28449	0	0	DCTN2	dynactin 2 (p50)	10540
V2HS_23804	384.369	58.7504	-4.42089	1.68342e-06	7.63827e-06	151.068	39.8516	-3.6364	3.67295e-24	7.27345e-23	EIF3H, Eif3h, LOC362695	eukaryotic translation initiation factor 3, subunit H, eukaryotic translation initiation factor 3, subunit H| similar to eukaryotic translation initiation factor 3, subunit 3 gamma, 40kDa	8667, 299899, 362695
V2HS_133372	11834.3	4522.78	-2.60884	2.53589e-34	8.98501e-33	6409.4	2103.45	-3.04454	0	0	INHBB	inhibin, beta B	3625
V2HS_275263	6611.31	1609.57	-4.04748	1.83112e-40	8.27208e-39	2837.5	805.773	-3.69766	3.00529e-15	2.98382e-14	TXN	thioredoxin	7295
V2HS_257617	1276.75	533.95	-2.46192	3.82456e-10	2.79232e-09	676.587	178.396	-3.78996	0	0	RTF1, 6720473M08Rik	Rtf1, Paf1/RNA polymerase II complex component, homolog (S. cerevisiae), RIKEN cDNA 6720473M08 gene	23168, 320121
V2HS_178381	3133.31	1491.11	-2.10576	2.08793e-43	1.06279e-41	2079.17	376.688	-5.48323	0	0	SNX21	sorting nexin family member 21	90203
V2HS_170676	7587.41	3487.14	-2.17692	1.07595e-19	1.83853e-18	2694.47	744.678	-3.61515	0	0	PSMA2, 100042941, EG624140, EG665455, LOC100046976, Psma2, LOC691655	proteasome (prosome, macropain) subunit, alpha type, 2, proteasome (prosome, macropain) subunit, alpha type 2| predicted gene, EG624140| predicted gene, EG665455| predicted gene, 100042941| similar to proteasome (prosome, macropain) subunit, alpha type 2, similar to Proteasome subunit alpha type 2 (Proteasome component C3) (Macropain subunit C3) (Multicatalytic endopeptidase complex subunit C3)	5683, 19166, 624140, 665455, 691655, 100042941, 100046976
V2HS_17726	4103.44	1792	-2.23565	9.9088e-10	6.90654e-09	1833.28	548.027	-3.31926	1.14075e-06	4.57312e-06	EPRS, Eprs, LOC633677	glutamyl-prolyl-tRNA synthetase, glutamyl-prolyl-tRNA synthetase| similar to Bifunctional aminoacyl-tRNA synthetase	2058, 107508, 633677
V2HS_118063	4036.29	1108.28	-3.64394	0	0	1797.38	311.796	-5.75293	0	0	UTP15, Utp15, Utp15	UTP15, U3 small nucleolar ribonucleoprotein, homolog (S. cerevisiae), UTP15, U3 small nucleolar ribonucleoprotein, homolog (yeast), UTP15, U3 small nucleolar ribonucleoprotein, homolog (S. cerevisiae)	84135, 105372, 310019
V2HS_245200	830.072	174.918	-4.69736	0	0	146.72	19.3136	-7.1869	2.17463e-25	4.55601e-24	DGCR9, 100041426	DiGeorge syndrome critical region gene 9, predicted gene, 100041426	25787, 100041426
V2HS_76819	23779.7	10198.7	-2.36497	4.77219e-11	3.9421e-10	13133.3	4368.16	-2.99421	3.98529e-42	1.73528e-40	SGCG	sarcoglycan, gamma (35kDa dystrophin-associated glycoprotein)	6445
V2HS_32863	2752.36	921.922	-3.16885	6.56816e-12	6.00945e-11	1373.03	682.197	-2.01821	5.60519e-45	2.68307e-43	RFC4, Rfc4	replication factor C (activator 1) 4, 37kDa, replication factor C (activator 1) 4	5984, 106344
V2HS_151	5885.93	1730.2	-3.44731	3.90879e-21	7.41542e-20	2848.7	535.921	-5.25934	3.85598e-39	1.53984e-37	PSMD14	proteasome (prosome, macropain) 26S subunit, non-ATPase, 14	10213
V2HS_231025	1649.48	814.892	-2.02437	0	0	653.571	35.1613	-18.5888	0	0	RRM2	ribonucleotide reductase M2 polypeptide	6241
V2HS_87233	2585.37	352.615	-7.25923	8.80761e-28	2.32341e-26	983.392	296.161	-3.29603	5.25317e-27	1.2131e-25	LOC653877, UTP20	UTP20, small subunit (SSU) processome component, homolog (yeast)| similar to Down-regulated in metastasis protein (Key-1A6 protein) (Novel nucleolar protein 73) (NNP73)	27340, 653877
V2HS_202317	2265.14	1135.77	-2.0695	5.9541e-16	7.72643e-15	1570.26	772.565	-2.03181	0	0	RORA	RAR-related orphan receptor A	6095
V2HS_64098	5603.25	2604.83	-2.15547	7.3188e-26	1.76924e-24	2362.85	1086.57	-2.1553	2e-05	6.61602e-05	UCRC	ubiquinol-cytochrome c reductase complex (7.2 kD)	29796
V2HS_91408	1902.25	474.88	-4.12786	1.75861e-24	4.00985e-23	1194.89	324.81	-3.68097	0	0	U2AF2, EG545519, U2af2, LOC690372, U2af2	U2 small nuclear RNA auxiliary factor 2, U2 small nuclear ribonucleoprotein auxiliary factor (U2AF) 2| predicted gene, EG545519, U2 small nuclear ribonucleoprotein auxiliary factor (U2AF) 2| similar to U2 (RNU2) small nuclear RNA auxiliary factor 2 isoform b	11338, 22185, 308335, 545519, 690372
V2HS_80612	950.951	224.493	-4.4482	1.96164e-14	2.23639e-13	124.613	7.0724	-17.3788	0	0	MDN1	MDN1, midasin homolog (yeast)	23195
V2HS_157561	382.133	91.8367	-4.80826	0.00043	0.00126446	218.808	44.0722	-5.31085	1.187e-18	1.53482e-17	UGT2A3	UDP glucuronosyltransferase 2 family, polypeptide A3	79799
V2HS_278320	9913.54	4750.84	-2.08436	0	0	5154.69	2005.73	-2.57189	0	0	LOC100129028, RPLP1	ribosomal protein, large, P1| similar to 60S acidic ribosomal protein P1	6176, 100129028
V2HS_93830	8191.33	2238.13	-3.56009	6.66554e-14	7.38934e-13	2978.01	1055.25	-2.85706	9.94679e-09	5.20981e-08	RPS20, TMEM70, 100043278, EG245676, LOC100046888, LOC675813, Rps20, LOC501769, LOC689970, RGD1562259, RGD1562725, RGD1563124, RGD1563636, Rps20	ribosomal protein S20| transmembrane protein 70, ribosomal protein S20| predicted gene, EG245676| similar to 40S ribosomal protein S20| predicted gene, 100043278| similar to ribosomal protein S20, ribosomal protein S20| similar to 40S ribosomal protein S20| similar to 40S ribosomal protein S20| similar to 40S ribosomal protein S20| similar to 40S ribosomal protein S20| similar to 40S ribosomal pr…	6224, 54968, 67427, 122772, 245676, 292466, 500451, 500559, 500817, 501769, 675813, 689970, 100043278, 100046888
V2HS_265999	26040.6	5270.46	-4.93679	0	0	13747.7	4372.57	-3.13219	4.67271e-18	5.7932e-17	GSPT1	G1 to S phase transition 1	2935
V2HS_15118	2826.07	1169.57	-2.4654	2.453e-25	5.81321e-24	794.207	331.739	-2.40864	8.68953e-11	5.68397e-10	OSGIN2	oxidative stress induced growth inhibitor family member 2	734
V2HS_36333	15231.4	4673.15	-3.27017	0	0	5645.98	1883.45	-3.05732	1.16136e-30	3.14394e-29	PLXNB3	plexin B3	5365
V2HS_251031	48.7057	3.68928	-11.8003	1.75085e-14	1.99923e-13	9.37983	2.16034	-6.83741	1.14614e-07	5.21353e-07	UBE2O	ubiquitin-conjugating enzyme E2O	63893
V2HS_55791	15599	6990.14	-2.22487	0	0	8623.29	4109.69	-2.07289	2.78533e-12	2.1192e-11	TAF1A	TATA box binding protein (TBP)-associated factor, RNA polymerase I, A, 48kDa	9015
V2HS_19281	12928.3	4872.65	-2.65219	0	0	7394.6	3612.3	-2.07308	6.2131e-14	5.52377e-13	PWP2	PWP2 periodic tryptophan protein homolog (yeast)	5822
V2HS_47773	458.814	150.611	-2.46016	7e-05	0.000238099	188.539	88.6767	-2.25438	0.00919	0.0189031	BUD31	BUD31 homolog (S. cerevisiae)	8896
V2HS_87229	6224.61	2297.42	-2.82065	7.56934e-13	7.68416e-12	2141.1	609.345	-3.50635	2.1367e-22	3.73948e-21	PRPF19	PRP19/PSO4 pre-mRNA processing factor 19 homolog (S. cerevisiae)	27339
V2HS_98171	3924.05	448.737	-9.0646	0	0	1584.37	245.709	-6.64636	0	0	ANAPC1, LOC100134301	anaphase promoting complex subunit 1| hypothetical protein LOC100134301	64682, 100134301
V2HS_44478	4309	1398.01	-3.0649	3.32822e-41	1.55202e-39	1524.32	717.292	-2.13875	6.34358e-31	1.75676e-29	PARP15	poly (ADP-ribose) polymerase family, member 15	165631
V2HS_132487	1178.35	255.052	-4.7543	4.64612e-16	6.08372e-15	448.589	80.0602	-5.66925	1.28168e-33	4.04541e-32	AHSG	alpha-2-HS-glycoprotein	197
V2HS_47787	3307.47	1040.98	-3.4903	2.4657e-08	1.44895e-07	1474.51	668.524	-2.21686	1.51242e-12	1.18566e-11	PRPF4B	PRP4 pre-mRNA processing factor 4 homolog B (yeast)	8899
V2HS_137916	6256.79	1973.74	-3.20165	0	0	2599.89	1142.68	-2.29687	1.4576e-18	1.87799e-17	ISG20L2	interferon stimulated exonuclease gene 20kDa-like 2	81875
V2HS_215061	3110.01	707.929	-4.38283	0	0	2286.78	354.117	-6.4244	0	0	DCTN3	dynactin 3 (p22)	11258
V2HS_203535	1647.58	276.898	-6.16048	1.35398e-21	2.63789e-20	339.443	42.8362	-8.57759	3.92873e-11	2.66637e-10	YME1L1, Yme1l1, Yme1l1	YME1-like 1 (S. cerevisiae), YME1-like 1 (S. cerevisiae), YME1-like 1 (S. cerevisiae)	10730, 27377, 114217
V2HS_39420	2189.46	524.85	-3.88621	9.03439e-06	3.58992e-05	1029.56	250.647	-3.96897	2.48956e-17	2.87453e-16	SLC17A6	solute carrier family 17 (sodium-dependent inorganic phosphate cotransporter), member 6	57084
V2HS_85329	626.898	316.572	-2.35949	0.01185	0.0250884	248.967	78.0039	-3.31066	1.03323e-06	4.16519e-06	DNTTIP2	deoxynucleotidyltransferase, terminal, interacting protein 2	30836
V2HS_118859	10337.9	4025.23	-2.5845	5.42042e-16	7.05924e-15	5202	1572.9	-3.25742	4.92719e-18	6.08782e-17	COPS8	COP9 constitutive photomorphogenic homolog subunit 8 (Arabidopsis)	10920
V2HS_250612	3428.66	420.732	-8.41264	0	0	1497.05	164.889	-9.07834	0	0	TUBGCP3	tubulin, gamma complex associated protein 3	10426
V2HS_65151	788.94	121.913	-6.59688	2.09694e-32	6.7363e-31	479.873	96.0305	-5.03012	4.89303e-38	1.88121e-36	NEDD1, EG667510, Nedd1, Nedd1	neural precursor cell expressed, developmentally down-regulated 1, neural precursor cell expressed, developmentally down-regulated gene 1| predicted gene, EG667510, neural precursor cell expressed, developmentally down-regulated 1	17997, 121441, 299730, 667510
V2HS_149712	3148.65	1055.27	-2.97634	1.87666e-27	4.87932e-26	832.829	294.082	-2.81589	0	0	CPSF6, Cpsf6	cleavage and polyadenylation specific factor 6, 68kDa, cleavage and polyadenylation specific factor 6	11052, 432508
V2HS_225554	3446.48	1405.72	-2.52183	0.0097	0.0208852	1472.09	388.526	-3.65328	4.9089e-12	3.63168e-11	TCP1, Tcp1	t-complex 1, t-complex protein 1	6950, 21454
V2HS_117952	1326.69	648.486	-2.06233	4.10776e-10	2.98496e-09	494.567	113.872	-4.35345	0	0	CEP192	centrosomal protein 192kDa	55125
V2HS_273001	8274.51	2799.62	-3.02047	2.20574e-40	9.84141e-39	3751.64	570.442	-6.62036	0	0	EIF1AP1, EIF1AX, Eif1a	eukaryotic translation initiation factor 1A, X-linked| eukaryotic translation initiation factor 1A pseudogene 1, eukaryotic translation initiation factor 1A	1964, 13664, 280661
V2HS_88343	795.034	48.6935	-13.718	1.16783e-16	1.60172e-15	81.5612	12.0974	-4.63542	8e-05	0.000243572	CATSPER1	cation channel, sperm associated 1	117144
V2HS_97272	1576.56	497.692	-3.23202	1.98956e-41	9.33801e-40	1085.37	136.291	-10.2006	2.34169e-07	1.02705e-06	EXOSC3	exosome component 3	51010
V2HS_20625	5460.87	1963.81	-2.71016	4.05654e-17	5.81759e-16	2273.15	632.362	-3.64332	1.33979e-17	1.57208e-16	LOC100130289, LOC100130932, SNRPG	small nuclear ribonucleoprotein polypeptide G| similar to Sm protein G| Small nuclear ribonucleoprotein G-like protein	6637, 100130289, 100130932
V2HS_196358	6582.07	2969.08	-2.22867	1.8787e-13	1.98237e-12	4985.43	1885.19	-2.64519	0	0	LOC100130199, LOC645771, PARP4	poly (ADP-ribose) polymerase family, member 4| similar to hCG1793351| hypothetical protein LOC100130199	143, 645771, 100130199
V2HS_268518	4560.38	1006.1	-4.51905	1.16374e-23	2.53359e-22	3368.11	794.476	-4.09474	2.05434e-08	1.03045e-07	UTP18	UTP18, small subunit (SSU) processome component, homolog (yeast)	51096
V2HS_188187	4613.31	1784.77	-2.53547	2.55595e-24	5.75527e-23	1704.4	612.23	-2.73268	1.577e-31	4.47002e-30	hCG_18290, LOC644996, LOC728572, RPL32	ribosomal protein L32| hCG18290| similar to hCG23063| similar to rCG33193	6161, 644907, 644996, 728572
V2HS_218018	1820.94	547.032	-3.35898	0.00049	0.00142181	531.405	239.529	-2.25012	2.64904e-16	2.89234e-15	DHX29	DEAH (Asp-Glu-Ala-His) box polypeptide 29	54505
V2HS_113450	1767.37	872.604	-2.02535	0	0	382.892	38.7938	-9.74898	0	0	DKC1, Dkc1	dyskeratosis congenita 1, dyskerin, dyskeratosis congenita 1, dyskerin homolog (human)	1736, 245474
V2HS_169877	11124.2	3599.12	-3.10528	0	0	5757.45	2339.88	-2.45057	2.23866e-16	2.46662e-15	PFDN4	prefoldin subunit 4	5203
V2HS_238370	3738.76	1452.33	-2.56441	1.11484e-25	2.68602e-24	2286.92	835.515	-2.73623	0	0	IDH2	isocitrate dehydrogenase 2 (NADP+), mitochondrial	3418
V2HS_173327	77.9573	8.75977	-8.90794	8.56814e-40	3.70841e-38	113.396	22.025	-4.60924	4.6323e-07	1.95004e-06	SHMT1	serine hydroxymethyltransferase 1 (soluble)	6470
V2HS_91423	56.3817	25.085	-3.23822	0.00686	0.0153749	13.6432	7.99385	-2.09869	0.00587	0.0125602	GOLIM4	golgi integral membrane protein 4	27333
V2HS_149709	1233.17	140.154	-8.23455	4.19816e-21	7.90216e-20	412.404	89.7348	-4.58056	0	0	CPSF6	cleavage and polyadenylation specific factor 6, 68kDa	11052
V2HS_132885	5029.47	1990.63	-2.52231	0	0	1836.09	884.833	-2.12555	1.94085e-13	1.6543e-12	AUH	AU RNA binding protein/enoyl-Coenzyme A hydratase	549
V2HS_262274	743.035	355.194	-2.20555	3.07991e-09	2.02747e-08	479.137	133.445	-3.59779	0	0	SUV39H2	suppressor of variegation 3-9 homolog 2 (Drosophila)	79723
V2HS_24645	980.865	476.1	-2.08636	9.7097e-16	1.23342e-14	342.112	147.617	-2.32804	4.38416e-11	2.96156e-10	CIZ1	CDKN1A interacting zinc finger protein 1	25792
V2HS_226369	6589.3	3119.6	-2.12188	4.27985e-11	3.56391e-10	2965.92	1458.12	-2.05817	4.4338e-08	2.12376e-07	GFPT1	glutamine-fructose-6-phosphate transaminase 1	2673
V2HS_201509	4508.11	2139.75	-2.12352	1.91233e-19	3.22951e-18	1878.48	877.05	-2.16072	2.18531e-18	2.76144e-17	NFKB1	nuclear factor of kappa light polypeptide gene enhancer in B-cells 1	4790
V2HS_113667	1279.44	626.877	-2.18985	1.91278e-12	1.84834e-11	719.223	323.478	-2.14582	2.18216e-13	1.85561e-12	EIF4A1	eukaryotic translation initiation factor 4A, isoform 1	1973
V2HS_170787	1953.68	574.308	-3.6293	1.5472e-08	9.36613e-08	329.108	116.16	-2.93388	1.04851e-32	3.1843e-31	PSMC6	proteasome (prosome, macropain) 26S subunit, ATPase, 6	5706
V2HS_135358	1693.98	684.718	-2.71749	2.13969e-06	9.54083e-06	1245.88	481.424	-2.58239	5.49203e-36	1.87247e-34	ERAF	erythroid associated factor	51327
V2HS_229531	5970.33	1039.73	-5.74944	3.37255e-20	5.98938e-19	2373.6	381.928	-6.23287	6.38459e-23	1.16535e-21	RPS25	ribosomal protein S25	6230
V2HS_93887	2706.88	1026.53	-2.63512	0	0	1782.63	437.552	-4.09235	0	0	RRM2	ribonucleotide reductase M2 polypeptide	6241
V2HS_213782	5087.84	1921.45	-2.70448	6.21073e-16	8.04501e-15	1927.98	610.456	-3.40792	3.55802e-06	1.33251e-05	MCM6	minichromosome maintenance complex component 6	4175
V2HS_136848	2720.51	749.328	-3.63479	0	0	878.328	283.521	-3.11068	1.32651e-10	8.51511e-10	THOC7	THO complex 7 homolog (Drosophila)	80145
V2HS_277826	4810.92	1075.51	-4.42012	0	0	1586.96	757.404	-2.0747	4.80716e-07	2.01895e-06	POLR1B	polymerase (RNA) I polypeptide B, 128kDa	84172
V2HS_17977	206.071	10.4281	-14.8366	1.98281e-13	2.08614e-12	14.0645	5.75516	-2.44744	0.02432	0.0448202	ELAVL2, Elavl2, Elavl2	ELAV (embryonic lethal, abnormal vision, Drosophila)-like 2 (Hu antigen B), ELAV (embryonic lethal, abnormal vision, Drosophila)-like 2 (Hu antigen B), ELAV (embryonic lethal, abnormal vision, Drosophila)-like 2 (Hu antigen B)	1993, 15569, 286973
V2HS_131582	1236.91	191.041	-7.05394	8.76484e-30	2.60229e-28	652.403	160.492	-3.97079	2.02687e-35	6.75125e-34	FAM21C, LOC388344, RPL13	ribosomal protein L13| family with sequence similarity 21, member C| ribosomal protein L13 pseudogene	6137, 253725, 388344
V2HS_131580	1432.31	534.382	-2.65122	2.91271e-12	2.75204e-11	542.102	127.444	-4.28595	4.37512e-37	1.62171e-35	RPL13	ribosomal protein L13	6137
V2HS_151545	2115.93	508.586	-4.20784	1.64967e-16	2.23711e-15	857.341	411.987	-2.12626	0.00012	0.000354024	MAN2A1	mannosidase, alpha, class 2A, member 1	4124
V2HS_174029	4663.82	1487.18	-3.15116	0	0	2264.47	961.498	-2.35759	2.7301e-33	8.39709e-32	RNF125	ring finger protein 125	54941
V2HS_113984	8401.76	1686.52	-6.1904	5.14859e-09	3.29911e-08	7434.75	1953.08	-3.80233	5.96773e-22	1.01018e-20	KDSR	3-ketodihydrosphingosine reductase	2531
V2HS_188616	8699.71	3640.63	-2.38684	0	0	4277.3	1938.06	-2.21704	6.4375e-31	1.77596e-29	SNRNP27	small nuclear ribonucleoprotein 27kDa (U4/U6.U5)	11017
V2HS_140536	316.693	67.4638	-4.76001	6.21247e-34	2.12814e-32	64.1189	29.6244	-2.16381	0	0	MED11	mediator complex subunit 11	400569
V2HS_45266	5929.21	2615.26	-2.26529	8.41778e-19	1.36727e-17	2537.37	622.859	-4.0775	5.39794e-35	1.77347e-33	INCENP	inner centromere protein antigens 135/155kDa	3619
V2HS_60800	1780.75	343.107	-4.93119	3.24179e-06	1.40478e-05	767.614	257.471	-2.91696	5.33987e-21	8.35424e-20	EIF2S1	eukaryotic translation initiation factor 2, subunit 1 alpha, 35kDa	1965
V2HS_68089	524.937	174.987	-2.78917	0.0002	0.000627158	184.932	9.7802	-19.031	0	0	SMC4	structural maintenance of chromosomes 4	10051
V2HS_83646	658.167	67.5748	-9.77313	0	0	208.161	82.7943	-2.44477	1.43846e-12	1.13259e-11	FANCC	Fanconi anemia, complementation group C	2176
V2HS_211591	4545.88	1486.39	-3.23346	2.89936e-11	2.45681e-10	2427.81	413.627	-5.87682	0	0	TBCD	tubulin folding cofactor D	6904
V2HS_171711	525.67	67.7175	-7.82335	3.57611e-42	1.73477e-40	143.21	15.1621	-10.3191	7.52598e-09	3.99103e-08	UBA52	ubiquitin A-52 residue ribosomal protein fusion product 1	7311
V2HS_175820	1404.06	639.211	-2.04864	5e-05	0.000174589	1162.46	540.061	-2.0449	2e-05	6.61602e-05	ACTR10	actin-related protein 10 homolog (S. cerevisiae)	55860
V2HS_220312	3433.3	1532.99	-2.17075	0.0001	0.000331104	1892.26	814.455	-2.28531	9.75693e-09	5.1215e-08	UQCRC2	ubiquinol-cytochrome c reductase core protein II	7385
V2HS_71211	3562.5	1215.61	-2.92102	0	0	1353.86	665.129	-2.07638	1.36752e-07	6.16237e-07	LOC284393, LOC285176, LOC389342, LOC390345, LOC644937, LOC645422, RPL10, 100039720, 100041509, 100041555, 100043010, EG434434, EG625219, EG665071, ENSMUSG00000058443, LOC100045717, LOC100048223, LOC100048462, LOC100048642, OTTMUSG00000001057, OTTMUSG00000015005, Rpl10, LOC689075, RGD1561367, RGD1561729, RGD1561736, RGD1561782, RGD1564963, Rpl10	ribosomal protein L10| similar to QM protein| similar to ribosomal protein L10| similar to QM protein| similar to ribosomal protein L10| similar to ribosomal protein L10| similar to ribosomal protein L10, ribosomal protein 10| predicted gene, EG434434| predicted gene, EG625219| predicted gene, EG665071| predicted gene, 100039720| predicted gene, 100041509| predicted gene, 100041555| predicted gen…	6134, 81764, 110954, 284393, 285176, 301174, 363031, 363804, 389342, 390345, 434434, 499794, 503169, 625219, 644937, 645422, 665071, 689075, 100039720, 100041509, 100041555, 100043010, 100043346, 100043391, 100043696, 100045717, 100048223, 100048462, 100048642
V2HS_208137	11397.4	3464.43	-3.26134	1.66755e-43	8.60932e-42	5214.94	1798.35	-2.7492	2.08389e-07	9.20682e-07	THOC2, Thoc2, Thoc2	THO complex 2, THO complex 2, THO complex 2	57187, 313308, 331401
V2HS_115479	7056.23	1852.96	-3.80703	0	0	3438.58	1424.16	-2.50857	2.53582e-11	1.74727e-10	IPO11	importin 11	51194
V2HS_20974	1611.5	143.199	-13.2803	1.03854e-06	4.89665e-06	321.573	105.218	-3.12133	4.51475e-17	5.17157e-16	SPATA5, Spata5, Spata5	spermatogenesis associated 5, spermatogenesis associated 5, spermatogenesis associated 5	57815, 166378, 361935
V2HS_20975	4140.23	849.598	-5.12385	3.61884e-26	8.98865e-25	1364.22	262.373	-5.28557	3.49564e-15	3.43295e-14	SPATA5	spermatogenesis associated 5	166378
V2HS_168969	1700.27	311.609	-5.54473	0	0	1221.59	548.708	-2.36476	7.63467e-08	3.55106e-07	TCF3, Tcfe2a	transcription factor 3 (E2A immunoglobulin enhancer binding factors E12/E47), transcription factor E2a	6929, 21423
V2HS_68244	1566.08	123.514	-13.1995	0	0	479.694	109.469	-4.43152	2.34885e-15	2.36455e-14	MED23	mediator complex subunit 23	9439
V2HS_243379	2029.35	522.092	-3.96125	3.64781e-23	7.73207e-22	611.223	202.536	-3.02516	0	0	GTPBP4, Gtpbp4, Gtpbp4, LOC295122, LOC299312, LOC683324	GTP binding protein 4, GTP binding protein 4, GTP binding protein 4| similar to G protein-binding protein CRFG| similar to G protein-binding protein CRFG| similar to Nucleolar GTP-binding protein 1 (Chronic renal failure gene protein) (GTP-binding protein NGB)	23560, 69237, 114300, 295122, 299312, 683324
V2HS_250302	2147.64	523.102	-4.08796	0	0	773.014	242.846	-3.02498	1.44771e-09	8.32462e-09	NKX2-8	NK2 homeobox 8	26257
V2HS_229617	6287.62	1825.53	-3.3989	1.30885e-25	3.13257e-24	2754.21	498.206	-5.51824	0	0	COPS4	COP9 constitutive photomorphogenic homolog subunit 4 (Arabidopsis)	51138
V2HS_202817	1419.38	199.753	-7.10074	0	0	730.785	303.82	-2.41338	3.06698e-19	4.19851e-18	EIF6	eukaryotic translation initiation factor 6	3692
V2HS_114707	2114.84	777.926	-2.69745	5.41578e-29	1.5114e-27	748.832	337.591	-2.22694	1.04649e-25	2.23128e-24	GLTSCR2	glioma tumor suppressor candidate region gene 2	29997
V2HS_192755	936.692	61.9967	-19.7799	4.02233e-12	3.76598e-11	644.421	38.8402	-12.2261	5.19817e-22	8.81981e-21	ATP5A1	ATP synthase, H+ transporting, mitochondrial F1 complex, alpha subunit 1, cardiac muscle	498
V2HS_68092	5261.39	1971.93	-2.70283	1.95141e-27	5.03743e-26	1816.25	256.861	-7.66472	3.1294e-14	2.88144e-13	SMC4	structural maintenance of chromosomes 4	10051
V2HS_202012	1113.65	351.065	-3.14802	5.66916e-07	2.78943e-06	358.269	121.612	-2.82967	1.46245e-10	9.33798e-10	ADCY5	adenylate cyclase 5	111
V2HS_59129	4032.64	1791.41	-2.23949	1.79671e-06	8.11157e-06	2561.92	1149.74	-2.2997	6.45489e-13	5.24224e-12	HTR3C	5-hydroxytryptamine (serotonin) receptor 3, family member C	170572
V2HS_170736	1208.88	295.81	-4.35921	6.31246e-06	2.5836e-05	317.454	15.0134	-20.5103	0	0	PSMB5	proteasome (prosome, macropain) subunit, beta type, 5	5693
V2HS_27857	89.7525	7.60808	-13.9013	0.0001	0.000331104	65.1396	5.5672	-13.0222	2.30311e-29	5.86158e-28	PIGL	phosphatidylinositol glycan anchor biosynthesis, class L	9487
V2HS_24443	5699.8	1809.84	-3.28056	3.60582e-17	5.19181e-16	3080.93	1016.61	-3.10154	2.18451e-16	2.41063e-15	USO1	USO1 homolog, vesicle docking protein (yeast)	8615
V2HS_96951	1929.85	399.212	-4.85006	0	0	775.082	100.409	-8.18628	1.20911e-09	7.02528e-09	OPA1	optic atrophy 1 (autosomal dominant)	4976
V2HS_263147	3351.6	402.022	-9.38361	5.80885e-15	6.84933e-14	1284.42	393.339	-3.18232	2.68676e-13	2.25813e-12	XRN2	5'-3' exoribonuclease 2	22803
V2HS_96954	8894.73	1723.29	-5.4807	1.16125e-34	4.19676e-33	3586.68	749.431	-4.71883	0	0	OPA1	optic atrophy 1 (autosomal dominant)	4976
V2HS_118066	2797.86	1203.59	-2.37993	1.06548e-13	1.15289e-12	992.855	213.39	-4.59547	2.41781e-22	4.22124e-21	UTP15	UTP15, U3 small nucleolar ribonucleoprotein, homolog (S. cerevisiae)	84135
V2HS_197190	1084.34	156.588	-7.3653	1.22729e-07	6.571e-07	340.09	94.4779	-3.70132	0.00194	0.00459146	RCL1	RNA terminal phosphate cyclase-like 1	10171
V2HS_27184	1757.31	812.271	-2.00833	0.00837	0.0183273	1192.53	352.051	-3.32286	5.05186e-09	2.73315e-08	THOC5	THO complex 5	8563
V2HS_97292	2069.21	473.134	-4.36465	6.6223e-22	1.31207e-20	1044.69	371.641	-2.84238	0	0	SF3B14	splicing factor 3B, 14 kDa subunit	51639
V2HS_56692	756.12	231.701	-2.97185	4.21389e-07	2.11514e-06	230.249	72.4481	-2.91579	3e-05	9.70201e-05	STK4	serine/threonine kinase 4	6789
V2HS_224577	6422.22	3064.35	-2.10175	2.92752e-24	6.5309e-23	3984.6	1288.26	-3.0811	0	0	DARS	aspartyl-tRNA synthetase	1615
V2HS_199027	1577.05	510.129	-3.0951	2.5845e-26	6.46393e-25	936.789	433.973	-2.19256	6.26171e-08	2.94085e-07	SLC35B1	solute carrier family 35, member B1	10237
V2HS_72140	216.019	7.4027	-28.419	0	0	95.2112	6.29614	-26.4965	0	0	LOC100128525, UQCRFS1	ubiquinol-cytochrome c reductase, Rieske iron-sulfur polypeptide 1| similar to hCG1641472	7386, 100128525
V2HS_136909	6827.41	2580.51	-2.62588	3.84156e-08	2.20197e-07	3508.32	1482.66	-2.53699	2.94334e-06	1.11385e-05	NARG1	NMDA receptor regulated 1	80155
V2HS_151103	4263.9	682.326	-6.24989	0	0	1697.29	491.14	-3.60052	7.26616e-14	6.40485e-13	DBT	dihydrolipoamide branched chain transacylase E2	1629
V2HS_170340	1946.08	290.637	-6.16004	1.52135e-13	1.61711e-12	443.528	13.4005	-29.3664	0	0	PPP2CA	protein phosphatase 2 (formerly 2A), catalytic subunit, alpha isoform	5515
V2HS_262096	2050.41	977.853	-2.08532	3.11317e-11	2.62874e-10	476.137	167.156	-2.66565	2e-05	6.61602e-05	TUBB4	tubulin, beta 4	10382
V2HS_253498	4118.88	713.757	-5.69163	0	0	2160.27	537.469	-3.97589	6.90772e-14	6.10379e-13	ISCU	iron-sulfur cluster scaffold homolog (E. coli)	23479
V2HS_38632	726.29	47.8935	-11.6267	1.58926e-09	1.08064e-08	258.252	109.249	-2.35612	7.53343e-22	1.25465e-20	CLDN2, Cldn2, Cldn2	claudin 2, claudin 2, claudin 2	9075, 12738, 300920
V2HS_160970	1947.02	473.869	-4.12789	0	0	666.268	281.123	-2.36747	0	0	EIF2B5	eukaryotic translation initiation factor 2B, subunit 5 epsilon, 82kDa	8893
V2HS_242022	973.073	369.689	-2.38151	0.01458	0.0301098	266.254	70.2154	-3.54613	9.06608e-10	5.34064e-09	EIF3G	eukaryotic translation initiation factor 3, subunit G	8666
V2HS_221995	2892.73	1323.53	-2.17968	1.26117e-44	6.60561e-43	1626.93	468.064	-3.48438	1.80451e-36	6.39363e-35	SLC25A3	solute carrier family 25 (mitochondrial carrier; phosphate carrier), member 3	5250
V2HS_152953	4775.99	2333.77	-2.04766	5.5689e-41	2.56382e-39	2085.51	1021.49	-2.04675	4.7679e-37	1.75828e-35	STIL	SCL/TAL1 interrupting locus	6491
V2HS_172065	2338.3	1071.8	-2.16805	5.41383e-24	1.1894e-22	1282.98	529.003	-2.68722	0.0016	0.00386008	YY1, Yy1	YY1 transcription factor, YY1 transcription factor	7528, 22632
V2HS_103737	1049.27	224.013	-5.22097	7.32538e-06	2.95468e-05	401.756	146.27	-2.6474	2.80603e-06	1.06523e-05	LOC645884	similar to 40S ribosomal protein S7 (S8)	645884
V2HS_257156	7572	3677.21	-2.05605	2.98604e-29	8.53087e-28	3401.46	1641.88	-2.0778	2.72494e-22	4.71531e-21	GNASAS	GNAS antisense RNA (non-protein coding)	149775
V2HS_272934	3945.31	1069.82	-3.68947	0	0	1941.82	368.731	-5.42562	4.2039e-45	2.06706e-43	NARG1	NMDA receptor regulated 1	80155
V2HS_241382	12730	3504.52	-3.65983	0	0	6449.32	2196.87	-3.01228	2.03941e-20	3.08386e-19	PRPF18	PRP18 pre-mRNA processing factor 18 homolog (S. cerevisiae)	8559
V2HS_198161	475.953	111.502	-4.26821	0	0	246.696	67.0736	-3.67195	0.00045	0.00120645	ZMYM5	zinc finger, MYM-type 5	9205
V2HS_131680	3545.02	518.594	-7.14907	6.92241e-43	3.47467e-41	1220.97	305.95	-3.99335	0	0	RPL38	ribosomal protein L38	6169
V2HS_131617	284.837	95.9959	-4.32568	9e-05	0.000300194	28.9137	8.96804	-4.06446	1e-05	3.42559e-05	hCG_2004593, hCG_22804, hCG_39912, LOC100128548, LOC100132742, LOC100133931, LOC729046, LOC729301, RPL17, tcag7.1263, Rpl17	ribosomal protein L17| hCG39912| ribosomal protein L17-like| hCG22804| similar to Rieske iron-sulfur protein| hypothetical LOC729046| similar to hCG20217| hypothetical LOC100128548| hypothetical protein LOC100132742| hypothetical protein LOC100133931, ribosomal protein L17	6139, 319195, 642250, 645296, 645441, 647123, 729046, 729301, 100128548, 100132742, 100133931
V2HS_190374	4880.85	672.357	-7.49399	2.40343e-10	1.81147e-09	1951.64	445.358	-4.16269	4.05033e-19	5.52373e-18	LSM3	LSM3 homolog, U6 small nuclear RNA associated (S. cerevisiae)	27258
V2HS_170727	1077.99	366.675	-3.03372	1.57087e-08	9.48559e-08	641.267	102.778	-6.19998	6.40752e-37	2.32731e-35	PSMB4, Psmb4, Psmb4	proteasome (prosome, macropain) subunit, beta type, 4, proteasome (prosome, macropain) subunit, beta type 4, proteasome (prosome, macropain) subunit, beta type 4	5692, 19172, 58854
V2HS_115651	1176.82	206.196	-5.70961	0	0	656.262	220.296	-2.89648	6.28796e-14	5.58346e-13
V2HS_112634	4230.61	2004.36	-2.12882	2.97334e-16	3.94336e-15	2323.85	427.14	-5.43539	0	0	BUB1B	budding uninhibited by benzimidazoles 1 homolog beta (yeast)	701
V2HS_240563	1594.8	713.714	-2.21035	1.35871e-10	1.04923e-09	1082.17	461.602	-2.36615	3.15829e-13	2.62091e-12	RNGTT	RNA guanylyltransferase and 5'-phosphatase	8732
V2HS_88826	5107.27	1382.52	-3.89311	3.83127e-28	1.02946e-26	3575.96	1520.85	-2.34599	1.71258e-16	1.89564e-15	CDK4	cyclin-dependent kinase 4	1019
V2HS_113732	3433.1	378.304	-9.68359	0	0	1767.21	632.856	-2.80338	0	0	EN2	engrailed homeobox 2	2020
V2HS_203477	7317.72	2425.2	-2.96979	6.46852e-33	2.15458e-31	3575.94	1069.35	-3.35658	0	0	YME1L1	YME1-like 1 (S. cerevisiae)	10730
V2HS_168753	4063.91	1288.67	-3.15111	0	0	1602.5	294.587	-5.41461	0	0	LOC100131785, LOC100134537, RNF181, Rnf181	ring finger protein 181| hypothetical LOC100131785| hypothetical LOC100134537, ring finger protein 181	51255, 66510, 100131785, 100134537
V2HS_137340	16409	5259.62	-3.09683	2.77241e-29	8.01559e-28	9085.74	3607.71	-2.51037	4.30819e-15	4.20805e-14	TRIB1	tribbles homolog 1 (Drosophila)	10221
V2HS_115234	8133.4	3281.74	-2.20132	0.00436	0.010212	3875.9	974.244	-3.89611	1.26167e-21	2.06788e-20	RAB23	RAB23, member RAS oncogene family	51715
V2HS_72135	1313.62	498.659	-2.64081	2.25219e-24	5.11913e-23	687.94	346.058	-2.00409	8.18763e-15	7.88019e-14	LOC100128525, UQCRFS1	ubiquinol-cytochrome c reductase, Rieske iron-sulfur polypeptide 1| similar to hCG1641472	7386, 100128525
V2HS_256402	6137.17	1945.07	-3.14993	0	0	3347.06	1183.47	-2.84336	9.49326e-06	3.35865e-05	MOBKL3	MOB1, Mps One Binder kinase activator-like 3 (yeast)	25843
V2HS_20210	391.075	65.7395	-4.30687	1e-05	3.8203e-05	104.216	18.9676	-5.15264	2.72716e-22	4.71531e-21	PTRF, Ptrf	polymerase I and transcript release factor, polymerase I and transcript release factor	19285, 284119
V2HS_27915	10407.6	4056.82	-2.4807	4.42869e-11	3.66673e-10	6161.14	2692.44	-2.29925	1.76312e-23	3.33608e-22	MED7	mediator complex subunit 7	9443
V2HS_62672	1922.9	412.705	-4.55522	5.6701e-40	2.49899e-38	827.43	107.617	-7.83322	7.07438e-30	1.83934e-28	LMNB1	lamin B1	4001
V2HS_230375	727.891	104.438	-8.89631	1.1471e-10	8.9635e-10	271.785	105.62	-3.88013	0.02128	0.0399408	UTP11L, Utp11l	UTP11-like, U3 small nucleolar ribonucleoprotein, (yeast), UTP11-like, U3 small nucleolar ribonucleoprotein, (yeast)	51118, 170669
V2HS_192061	1245.89	585.825	-2.13688	4e-05	0.000141379	497.598	239.177	-2.05107	2.22343e-09	1.24969e-08	HSPE1, LOC100132346	heat shock 10kDa protein 1 (chaperonin 10)| similar to chaperonin 10	3336, 100132346
V2HS_113386	1345.85	258.515	-5.5102	2.39933e-24	5.41949e-23	558.394	79.3246	-6.81589	4.84042e-39	1.92234e-37	DARS, Dars	aspartyl-tRNA synthetase, aspartyl-tRNA synthetase	1615, 226414
V2HS_74023	843.991	207.839	-4.00379	1.36862e-09	9.37667e-09	390.349	150.396	-2.58533	3.78351e-44	1.7874e-42	SART3	squamous cell carcinoma antigen recognized by T cells 3	9733
V2HS_171719	3742.62	1114.44	-3.36691	0	0	1919.01	297.46	-6.44379	0	0	UBA1	ubiquitin-like modifier activating enzyme 1	7317
V2HS_96371	13517.7	5079.35	-2.7122	2.09144e-28	5.68306e-27	6317.89	2073.55	-3.03188	0	0	RIMS1	regulating synaptic membrane exocytosis 1	22999
V2HS_245220	2047.01	109.555	-20.0174	3.0119e-10	2.24202e-09	916.338	79.6804	-11.4094	0	0	MAPRE3	microtubule-associated protein, RP/EB family, member 3	22924
V2HS_47912	173.692	58.5056	-3.18911	5.091e-21	9.50846e-20	54.8342	12.1684	-4.39769	0	0	MCM3AP	minichromosome maintenance complex component 3 associated protein	8888
V2HS_224114	1400.75	594.844	-2.4231	1.42488e-19	2.41761e-18	371.159	133.418	-2.81937	1.70278e-07	7.62086e-07	PKD1L3	polycystic kidney disease 1-like 3	342372
V2HS_245224	3736.43	1699.29	-2.19384	9.80909e-45	5.17519e-43	2113.63	758.327	-2.79998	0	0	THOC1	THO complex 1	9984
V2HS_248334	1675.37	310.791	-5.4508	2.26457e-12	2.16799e-11	419.57	196.193	-2.13838	9.7096e-42	4.17744e-40	IL27RA	interleukin 27 receptor, alpha	9466
V2HS_152154	1865.81	406.617	-4.5589	0	0	660.496	138.941	-4.78544	1.74736e-32	5.26247e-31	NCBP1	nuclear cap binding protein subunit 1, 80kDa	4686
V2HS_153505	1497.02	678.482	-2.23489	1.38128e-20	2.52757e-19	844.613	379.098	-2.22973	0	0	SRPK1	SFRS protein kinase 1	6732
V2HS_150973	7270.64	2796.68	-2.64178	1.65477e-16	2.23983e-15	4279.66	1504.12	-2.85988	0	0	CSNK1A1	casein kinase 1, alpha 1	1452
V2HS_5786	2959.64	1137.59	-2.5866	5.12057e-23	1.08221e-21	1469.28	692.343	-2.11976	3.85431e-07	1.63492e-06	ACTR3	ARP3 actin-related protein 3 homolog (yeast)	10096
V2HS_56638	158.737	31.5672	-4.90285	0	0	115.546	17.2286	-5.74404	1.88671e-21	3.03048e-20	THY1	Thy-1 cell surface antigen	7070
V2HS_133238	3718.92	1394.6	-2.66047	0	0	1579.45	658.587	-2.44803	1.08692e-06	4.37185e-06	IARS	isoleucyl-tRNA synthetase	3376
V2HS_198819	1340.82	329.551	-4.01084	9.67348e-21	1.79282e-19	392.054	99.0885	-3.93706	0	0	TACC3	transforming, acidic coiled-coil containing protein 3	10460
V2HS_225046	7152.2	3006.65	-2.37506	8.44587e-27	2.14953e-25	2870.67	1245.18	-2.30166	4.66072e-18	5.78826e-17	DKC1	dyskeratosis congenita 1, dyskerin	1736
V2HS_15002	83.5374	9.71771	-6.35918	0.00514	0.0118583	22.9961	2.70597	-7.76122	7.61331e-16	8.02172e-15	RUNX1T1, Runx1t1, Runx1t1	runt-related transcription factor 1; translocated to, 1 (cyclin D-related), runt-related transcription factor 1; translocated to, 1 (cyclin D-related), runt-related transcription factor 1; translocated to, 1 (cyclin D-related)	862, 12395, 362489
V2HS_165534	3167.41	425.518	-7.67225	2.83124e-23	6.0545e-22	1636.68	589.73	-2.77267	0	0	SPINK6	serine peptidase inhibitor, Kazal type 6	404203
V2HS_235684	2167.02	626.303	-3.45943	0	0	1189.63	318.232	-4.06681	1.14714e-08	5.95228e-08	ANAPC1, RGPD1	anaphase promoting complex subunit 1| RANBP2-like and GRIP domain containing 1	64682, 400966
V2HS_255274	930.306	245.301	-4.23504	0.00572	0.0130506	455.459	190.338	-2.35267	0.00497	0.0107877	EIF4A3	eukaryotic translation initiation factor 4A, isoform 3	9775

## Sheet: 2D 
Primary hits identified by microarray analysis in the S500 screen biological replicate A
CloneId	T0_Signal	T1_Signal	FoldChange	P-Value	Adj-P-Value	GeneSymbol	GeneDefinition	NCBI_GeneIDList
V2HS_28915	97.8598	227.367	2.54993	0.01616	0.0328841	BTLA	B and T lymphocyte associated	151888
V2HS_35950	452.109	194.552	-2.03841	0.00642	0.0144066	SFRS11	splicing factor, arginine/serine-rich 11	9295
V2HS_192540	33.7161	78.3833	2.92681	0.00563	0.0127967	RANBP6	RAN binding protein 6	26953
V2HS_170787	372.001	143.782	-2.57787	0.0047	0.0108918	PSMC6	proteasome (prosome, macropain) 26S subunit, ATPase, 6	5706
V2HS_255584	43.4416	7.84899	-4.88013	0.00442	0.0103324	DIAPH2	diaphanous homolog 2 (Drosophila)	1730
V2HS_239622	5.05901	11.1216	2.1086	0.00306	0.0074823	PPARA	peroxisome proliferator-activated receptor alpha	5465
V2HS_47788	19.7755	3.23673	-6.60628	0.00248	0.00617906	PRPF4B, Prpf4b, Prpf4b	PRP4 pre-mRNA processing factor 4 homolog B (yeast), PRP4 pre-mRNA processing factor 4 homolog B (yeast), PRP4 pre-mRNA processing factor 4 homolog B (yeast)	8899, 19134, 291078
V2HS_191440	34.1276	75.0984	2.25458	0.00222	0.0055949	RFX4	regulatory factor X, 4 (influences HLA class II expression)	5992
V2HS_203480	43.4145	16.9656	-2.43809	0.00176	0.00456123	CSF3R	colony stimulating factor 3 receptor (granulocyte)	1441
V2HS_175821	101.484	27.2831	-3.0384	0.00092	0.0025439	ACTR10	actin-related protein 10 homolog (S. cerevisiae)	55860
V2HS_63256	146.312	46.2013	-3.3333	0.00041	0.00122256	KARS	lysyl-tRNA synthetase	3735
V2HS_239452	2.005	5.36265	3.58332	0.00033	0.00100516	ESR2	estrogen receptor 2 (ER beta)	2100
V2HS_132875	187.516	73.8936	-2.2784	0.00014	0.000457055	ATP5O	ATP synthase, H+ transporting, mitochondrial F1 complex, O subunit	539
V2HS_255713	94.9886	204.435	2.4753	7e-05	0.000243367	TMOD2	tropomodulin 2 (neuronal)	29767
V2HS_262517	54.7071	109.245	2.00706	6e-05	0.000211448	PDE12	phosphodiesterase 12	201626
V2HS_196221	225.545	71.1838	-3.36466	3e-05	0.000111486	TBR1	T-box, brain, 1	10716
V2HS_46663	3.60178	1.63951	-2.11532	3e-05	0.000111486	IL1F9	interleukin 1 family, member 9	56300
V2HS_93768	2807.02	1406.47	-2.02839	3e-05	0.000111486	LOC253482, RPS6, RPS6P1, LOC100043734, LOC675985, OTTMUSG00000000379	ribosomal protein S6| similar to mCG22088| ribosomal protein S6 pseudogene 1, predicted gene, OTTMUSG00000000379| ribosomal protein S6 pseudogene| similar to ribosomal protein S6	6194, 253482, 440086, 667922, 675985, 100043734
V2HS_149489	1.49311	6.24271	3.71605	3e-05	0.000111486	USP12, EG667968, Usp12, LOC684318, LOC690287, RGD1561481, Usp12	ubiquitin specific peptidase 12, ubiquitin specific peptidase 12| predicted gene, EG667968, ubiquitin specific peptidase 12| similar to ubiquitin specific protease 12| similar to ubiquitin specific protease 12| similar to ubiquitin-specific protease 12-like 1	22217, 219333, 360763, 501659, 667968, 684318, 690287
V2HS_203535	839.85	304.323	-2.50435	3e-05	0.000111486	YME1L1, Yme1l1, Yme1l1	YME1-like 1 (S. cerevisiae), YME1-like 1 (S. cerevisiae), YME1-like 1 (S. cerevisiae)	10730, 27377, 114217
V2HS_198058	278.716	131.839	-2.04303	3e-05	0.000111486	CA5B	carbonic anhydrase VB, mitochondrial	11238
V2HS_119229	1.63324	3.34937	2.01892	2e-05	7.70165e-05	RIPK5	receptor interacting protein kinase 5	25778
V2HS_179133	96.5423	49.6728	-2.01386	2e-05	7.70165e-05	XKR6	XK, Kell blood group complex subunit-related family, member 6	286046
V2HS_47480	3.8588	10.7155	2.76482	1e-05	4.02674e-05	RAB27A	RAB27A, member RAS oncogene family	5873
V2HS_47912	72.6556	30.5078	-2.28603	1e-05	4.02674e-05	MCM3AP	minichromosome maintenance complex component 3 associated protein	8888
V2HS_132136	754.098	351.43	-2.04286	1e-05	4.02674e-05	HDAC2	histone deacetylase 2	3066
V2HS_131582	994.272	490.026	-2.0981	8.94738e-06	3.75561e-05	FAM21C, LOC388344, RPL13	ribosomal protein L13| family with sequence similarity 21, member C| ribosomal protein L13 pseudogene	6137, 253725, 388344
V2HS_39027	579.821	260.027	-2.20312	8.48407e-06	3.57776e-05	FSCN3	fascin homolog 3, actin-bundling protein, testicular (Strongylocentrotus purpuratus)	29999
V2HS_5722	771.548	321.941	-2.41731	2.7304e-06	1.25783e-05	TUBGCP3	tubulin, gamma complex associated protein 3	10426
V2HS_263092	803.661	1581.87	2.00931	2.35243e-06	1.09628e-05	PRKCZ	protein kinase C, zeta	5590
V2HS_75669	1105.66	371.554	-2.85814	1.051e-06	5.25355e-06	PDE6B	phosphodiesterase 6B, cGMP-specific, rod, beta	5158
V2HS_52060	52.9412	111.571	2.2346	7.33869e-07	3.74077e-06	TUBA8	tubulin, alpha 8	51807
V2HS_133780	145.767	319.152	2.24982	2.66867e-07	1.44272e-06	KPNA5	karyopherin alpha 5 (importin alpha 6)	3841
V2HS_196449	109.25	51.5775	-2.0522	5.91214e-08	3.5027e-07	SF3B4, Sf3b4	splicing factor 3b, subunit 4, 49kDa, splicing factor 3b, subunit 4	10262, 295270
V2HS_153032	275.453	686.423	2.62645	5.71932e-08	3.40241e-07	SLC9A2, Slc9a2, Slc9a2	solute carrier family 9 (sodium/hydrogen exchanger), member 2, solute carrier family 9 (sodium/hydrogen exchanger), member 2, solute carrier family 9 (sodium/hydrogen exchanger), member 2	6549, 24783, 226999
V2HS_72135	552.408	239.399	-2.31119	3.72464e-08	2.29121e-07	LOC100128525, UQCRFS1	ubiquinol-cytochrome c reductase, Rieske iron-sulfur polypeptide 1| similar to hCG1641472	7386, 100128525
V2HS_98025	216.224	71.8091	-3.27039	3.26628e-08	2.03348e-07	DBR1	debranching enzyme homolog 1 (S. cerevisiae)	51163
V2HS_236833	275.846	92.9648	-2.84434	1.7543e-08	1.12512e-07	PR47	platelet receptor for type III collagen, 47 kDa	266671
V2HS_179237	88.9409	40.8072	-2.2089	1.01728e-08	6.68445e-08	OAF, ZFYVE20	zinc finger, FYVE domain containing 20| OAF homolog (Drosophila)	64145, 220323
V2HS_12469	671.438	291.557	-2.28328	6.9406e-09	4.71048e-08	RNF6	ring finger protein (C3H2C3 type) 6	6049
V2HS_47926	166.599	447.45	2.84882	4.7145e-09	3.2609e-08	SGPL1	sphingosine-1-phosphate lyase 1	8879
V2HS_225149	833.415	386.903	-2.10625	3.39081e-09	2.40047e-08	DYNC1I2	dynein, cytoplasmic 1, intermediate chain 2	1781
V2HS_277826	1496.84	590.38	-2.50821	2.64053e-09	1.90858e-08	POLR1B	polymerase (RNA) I polypeptide B, 128kDa	84172
V2HS_194481	582.555	265.876	-2.19873	1.12041e-09	8.53353e-09	LOC730476, NBPF1, NBPF10, NBPF11, NBPF12, NBPF14, NBPF15, NBPF16, NBPF20, NBPF8, RP11-94I2.2	neuroblastoma breakpoint family, member 14| neuroblastoma breakpoint family, member 1| hypothetical protein LOC200030| neuroblastoma breakpoint family, member 15| neuroblastoma breakpoint family, member 20| neuroblastoma breakpoint family, member 12| neuroblastoma breakpoint family, member 8| neuroblastoma breakpoint family, member 11| neuroblastoma breakpoint family, member 16| hypothetical prot…	25832, 55672, 200030, 284565, 400818, 440675, 728841, 728912, 728936, 730476, 100132406
V2HS_133720	300.959	592.037	2.01792	1.01652e-09	7.78327e-09	KIF3C	kinesin family member 3C	3797
V2HS_92338	247.226	120.717	-2.07475	8.0175e-10	6.17809e-09	PXMP3, RGD1305721	peroxisomal membrane protein 3, 35kDa, similar to RIKEN cDNA 2810055F11	5828, 314214
V2HS_200841	459.15	1084.68	2.47892	7.07346e-10	5.50937e-09	MKL1, Mkl1	megakaryoblastic leukemia (translocation) 1, MKL (megakaryoblastic leukemia)/myocardin-like 1	57591, 223701
V2HS_170848	1498.03	436.78	-3.22275	2.41989e-10	1.9697e-09	PSMD12	proteasome (prosome, macropain) 26S subunit, non-ATPase, 12	5718
V2HS_261929	1.38705	8.75459	8.76111	2.16359e-10	1.76905e-09	JUN	jun oncogene	3725
V2HS_66086	110.196	35.9918	-3.1818	1.93571e-10	1.59099e-09	G6PC2	glucose-6-phosphatase, catalytic, 2	57818
V2HS_57185	3.81192	7.92349	2.07835	1.77235e-10	1.46239e-09	DPF2	D4, zinc and double PHD fingers family 2	5977
V2HS_17729	614.354	220.971	-2.86332	1.54116e-10	1.27893e-09	EPRS, Eprs	glutamyl-prolyl-tRNA synthetase, glutamyl-prolyl-tRNA synthetase	2058, 289352
V2HS_258083	435.29	117.558	-3.49885	1.41779e-10	1.18335e-09	IPO13, Ipo13, Ipo13	importin 13, importin 13, importin 13	9670, 116458, 230673
V2HS_201692	2049.37	891.074	-2.25976	1.34708e-10	1.12955e-09	DNMT3A	DNA (cytosine-5-)-methyltransferase 3 alpha	1788
V2HS_45266	2154.34	631.883	-3.38308	9.32224e-11	8.00251e-10	INCENP	inner centromere protein antigens 135/155kDa	3619
V2HS_153429	289.739	670.602	2.35668	7.23745e-11	6.32555e-10
V2HS_33447	51.3232	127.429	2.47735	6.76267e-11	5.93932e-10	LOC145663	hypothetical protein LOC145663	145663
V2HS_157015	224.213	101.15	-2.14746	3.86715e-11	3.49397e-10	GALNT12	UDP-N-acetyl-alpha-D-galactosamine:polypeptide N-acetylgalactosaminyltransferase 12 (GalNAc-T12)	79695
V2HS_113622	930.622	402.931	-2.24432	2.89912e-11	2.64248e-10	EEF1A1, EEF1AL9, HNRPA1P5, LOC100130211, LOC644604, LOC645693, 635593, 670994, Eef1a1, EG244710, EG545262, EG620659, EG625054, EG627543, EG627792, EG633120, LOC100044496, LOC100048237, Eef1a1, LOC362075, LOC364172, LOC364713, LOC366442, LOC366878, RGD1566344	eukaryotic translation elongation factor 1 alpha 1| eukaryotic translation elongation factor 1 alpha-like 9 pseudogene| similar to rCG25445| hypothetical LOC645693| heterogeneous nuclear ribonucleoprotein A1 pseudogene 5| eukaryotic translation elongation factor 1 alpha 1 pseudogene, eukaryotic translation elongation factor 1 alpha 1| predicted gene, EG244710| predicted gene, EG545262| predicted …	1915, 13627, 171361, 244710, 310360, 362075, 364172, 364713, 366442, 366878, 440595, 545262, 620659, 625054, 627543, 627792, 633120, 635593, 644604, 645693, 664721, 670994, 100044496, 100048237, 100130211
V2HS_68089	327.968	70.253	-4.28913	2.0169e-11	1.87139e-10	SMC4	structural maintenance of chromosomes 4	10051
V2HS_42670	2290.94	1035.64	-2.20515	1.4025e-11	1.31996e-10	TAF1	TAF1 RNA polymerase II, TATA box binding protein (TBP)-associated factor, 250kDa	6872
V2HS_239220	1324.02	2790.22	2.08928	6.5377e-12	6.37712e-11	AR	androgen receptor	367
V2HS_18567	5186.5	2540.88	-2.01162	3.59581e-12	3.57996e-11	KEAP1	kelch-like ECH-associated protein 1	9817
V2HS_173828	1495.41	641.308	-2.33718	3.3322e-12	3.34981e-11	RPP25	ribonuclease P/MRP 25kDa subunit	54913
V2HS_251031	7.98251	2.75983	-2.75692	3.06485e-12	3.08964e-11	UBE2O	ubiquitin-conjugating enzyme E2O	63893
V2HS_220312	1892.18	882.574	-2.15376	2.32951e-12	2.37485e-11	UQCRC2	ubiquinol-cytochrome c reductase core protein II	7385
V2HS_67144	198.397	59.099	-3.37687	1.87627e-12	1.93462e-11	NFS1	NFS1 nitrogen fixation 1 homolog (S. cerevisiae)	9054
V2HS_66094	243.414	67.5158	-3.90832	9.58407e-13	1.03086e-11	LSM2	LSM2 homolog, U6 small nuclear RNA associated (S. cerevisiae)	57819
V2HS_31839	1466.51	674.234	-2.14685	9.41217e-13	1.01388e-11	S100A8	S100 calcium binding protein A8	6279
V2HS_130945	79.0351	16.4911	-5.36356	4.77413e-13	5.30068e-12	GSTT1	glutathione S-transferase theta 1	2952
V2HS_218792	48.846	100.348	2.01313	1.70161e-13	1.95536e-12	RAB5A, Rab5a, Rab5a	RAB5A, member RAS oncogene family, RAB5A, member RAS oncogene family, RAB5A, member RAS oncogene family	5868, 64633, 271457
V2HS_130503	1610.68	511.018	-3.03988	8.99537e-14	1.06763e-12	PCTK3, Pip5k3	PCTAIRE protein kinase 3, phosphatidylinositol-3-phosphate/phosphatidylinositol 5-kinase, type III	5129, 316457
V2HS_87449	13.5424	3.85258	-3.39481	8.90254e-14	1.06009e-12	TFB2M	transcription factor B2, mitochondrial	64216
V2HS_154573	1470.76	687.3	-2.15256	6.95635e-14	8.38008e-13	CDV3	CDV3 homolog (mouse)	55573
V2HS_17549	60.5729	19.9837	-3.05397	3.13739e-14	3.88306e-13	ETFDH	electron-transferring-flavoprotein dehydrogenase	2110
V2HS_170727	530.087	177.631	-2.96527	2.2123e-14	2.77613e-13	PSMB4, Psmb4, Psmb4	proteasome (prosome, macropain) subunit, beta type, 4, proteasome (prosome, macropain) subunit, beta type 4, proteasome (prosome, macropain) subunit, beta type 4	5692, 19172, 58854
V2HS_130904	134.536	65.4625	-2.02326	7.03973e-15	9.16814e-14	GRM6	glutamate receptor, metabotropic 6	2916
V2HS_47820	95.1074	215.755	2.36267	4.95959e-15	6.5178e-14	PFKFB3	6-phosphofructo-2-kinase/fructose-2,6-biphosphatase 3	5209
V2HS_136848	1571.87	511.816	-3.07065	3.91926e-15	5.20743e-14	THOC7	THO complex 7 homolog (Drosophila)	80145
V2HS_117766	157.28	394.944	2.51146	3.73264e-15	4.97777e-14	PPP1R12B	protein phosphatase 1, regulatory (inhibitor) subunit 12B	4660
V2HS_263769	423.07	175.574	-2.41797	2.5284e-15	3.42234e-14	PM20D2	peptidase M20 domain containing 2	135293
V2HS_213510	2194.32	1005.07	-2.17705	2.30145e-15	3.13275e-14	IGLJ3	immunoglobulin lambda joining 3	28831
V2HS_95865	679.124	234.464	-2.85899	1.60561e-15	2.19798e-14	LOC100130960, LOC400061, TINP1	TGF beta-inducible nuclear protein 1| hypothetical gene supported by NM_014886| similar to CDK105	10412, 400061, 100130960
V2HS_69831	297.013	78.1558	-3.46178	1.21756e-15	1.6827e-14	IK	IK cytokine, down-regulator of HLA II	3550
V2HS_172448	190.214	434.209	2.30932	4.26284e-16	6.16236e-15	CUL5	cullin 5	8065
V2HS_100859	741.427	1480.38	2.02678	3.89116e-16	5.64765e-15	MAP3K1	mitogen-activated protein kinase kinase kinase 1	4214
V2HS_19708	2761.71	1284.07	-2.16004	3.81776e-16	5.55227e-15	PLK1	polo-like kinase 1 (Drosophila)	5347
V2HS_251214	1611.68	772.142	-2.10297	2.71592e-16	4.00626e-15	MAEA	macrophage erythroblast attacher	10296
V2HS_285820	296.564	872.306	3.04383	2.62692e-16	3.8829e-15	KRTAP19-3	keratin associated protein 19-3	337970
V2HS_151858	118.629	39.3377	-3.33375	2.03661e-16	3.04145e-15	MN1	meningioma (disrupted in balanced translocation) 1	4330
V2HS_27233	73.9702	33.738	-2.2715	2.0092e-16	3.00673e-15	PRPF18	PRP18 pre-mRNA processing factor 18 homolog (S. cerevisiae)	8559
V2HS_135579	3908.18	1604.25	-2.44264	4.52282e-17	7.09131e-16	SLC38A4	solute carrier family 38, member 4	55089
V2HS_60805	1655.09	603.228	-2.78028	4.34283e-17	6.82391e-16	EIF2S1, EG665041, Eif2s1, LOC675981, Eif2s1, LOC364604, LOC364984	eukaryotic translation initiation factor 2, subunit 1 alpha, 35kDa, eukaryotic translation initiation factor 2, subunit 1 alpha| predicted gene, EG665041| similar to Eukaryotic translation initiation factor 2 subunit 1 (Eukaryotic translation initiation factor 2 alpha subunit) (eIF-2-alpha) (EIF-2alpha) (EIF-2A), eukaryotic translation initiation factor 2, subunit 1 alpha| hypothetical gene suppo…	1965, 13665, 54318, 364604, 364984, 665041, 675981
V2HS_197190	577.77	170.262	-3.43855	2.85745e-17	4.5593e-16	RCL1	RNA terminal phosphate cyclase-like 1	10171
V2HS_261056	473.876	225.622	-2.08304	2.70522e-17	4.32596e-16	MLH1	mutL homolog 1, colon cancer, nonpolyposis type 2 (E. coli)	4292
V2HS_242997	4151.95	2033.31	-2.06124	2.16045e-17	3.47789e-16	SOX14	SRY (sex determining region Y)-box 14	8403
V2HS_78798	65.5694	144.32	2.21495	2.05778e-17	3.3349e-16	SERINC3	serine incorporator 3	10955
V2HS_51584	293.387	595.25	2.03372	7.62955e-18	1.2795e-16	DHX33	DEAH (Asp-Glu-Ala-His) box polypeptide 33	56919
V2HS_188782	174.813	373.48	2.09498	7.49498e-18	1.25985e-16	TCL6	T-cell leukemia/lymphoma 6	27004
V2HS_101426	1001.23	463.382	-2.14805	4.63118e-18	7.93227e-17	SPC24	SPC24, NDC80 kinetochore complex component, homolog (S. cerevisiae)	147841
V2HS_224114	491.087	195.684	-2.5158	4.54513e-18	7.80337e-17	PKD1L3	polycystic kidney disease 1-like 3	342372
V2HS_112867	642.785	319.571	-2.03446	2.4687e-18	4.31009e-17	CDC5L	CDC5 cell division cycle 5-like (S. pombe)	988
V2HS_23909	186.533	36.7274	-4.96823	7.32306e-19	1.31669e-17	EIF3A	eukaryotic translation initiation factor 3, subunit A	8661
V2HS_252883	1145.53	562.322	-2.01884	4.44766e-19	8.09765e-18	PWP1	PWP1 homolog (S. cerevisiae)	11137
V2HS_152279	149.771	319.889	2.15278	4.30048e-19	7.86933e-18	GPNMB	glycoprotein (transmembrane) nmb	10457
V2HS_196358	4933.35	2483.85	-2.00498	4.12963e-19	7.59516e-18	LOC100130199, LOC645771, PARP4	poly (ADP-ribose) polymerase family, member 4| similar to hCG1793351| hypothetical protein LOC100130199	143, 645771, 100130199
V2HS_23804	164.181	32.3869	-4.85131	3.94399e-19	7.30953e-18	EIF3H, Eif3h, LOC362695	eukaryotic translation initiation factor 3, subunit H, eukaryotic translation initiation factor 3, subunit H| similar to eukaryotic translation initiation factor 3, subunit 3 gamma, 40kDa	8667, 299899, 362695
V2HS_195516	42.1304	99.538	2.40501	3.67062e-19	6.82037e-18	UNQ6975	NGNL6975	400952
V2HS_132335	175.436	362.244	2.05968	3.02894e-19	5.67181e-18	IL18	interleukin 18 (interferon-gamma-inducing factor)	3606
V2HS_198161	393.311	45.8988	-9.43099	1.99449e-19	3.74446e-18	ZMYM5	zinc finger, MYM-type 5	9205
V2HS_115234	4718.07	1273.01	-3.71389	1.80675e-19	3.40971e-18	RAB23	RAB23, member RAS oncogene family	51715
V2HS_71211	1494.17	658.271	-2.30055	9.28963e-20	1.78105e-18	LOC284393, LOC285176, LOC389342, LOC390345, LOC644937, LOC645422, RPL10, 100039720, 100041509, 100041555, 100043010, EG434434, EG625219, EG665071, ENSMUSG00000058443, LOC100045717, LOC100048223, LOC100048462, LOC100048642, OTTMUSG00000001057, OTTMUSG00000015005, Rpl10, LOC689075, RGD1561367, RGD1561729, RGD1561736, RGD1561782, RGD1564963, Rpl10	ribosomal protein L10| similar to QM protein| similar to ribosomal protein L10| similar to QM protein| similar to ribosomal protein L10| similar to ribosomal protein L10| similar to ribosomal protein L10, ribosomal protein 10| predicted gene, EG434434| predicted gene, EG625219| predicted gene, EG665071| predicted gene, 100039720| predicted gene, 100041509| predicted gene, 100041555| predicted gen…	6134, 81764, 110954, 284393, 285176, 301174, 363031, 363804, 389342, 390345, 434434, 499794, 503169, 625219, 644937, 645422, 665071, 689075, 100039720, 100041509, 100041555, 100043010, 100043346, 100043391, 100043696, 100045717, 100048223, 100048462, 100048642
V2HS_69369	131.659	298.141	2.26297	1.14798e-20	2.32426e-19	PAPSS1	3'-phosphoadenosine 5'-phosphosulfate synthase 1	9061
V2HS_137340	8130.9	2873.2	-2.85154	7.46938e-21	1.5251e-19	TRIB1	tribbles homolog 1 (Drosophila)	10221
V2HS_62672	942.17	176.524	-5.15366	7.3424e-21	1.50342e-19	LMNB1	lamin B1	4001
V2HS_93760	314.725	893.046	2.78105	5.19097e-21	1.06896e-19	LOC100133662, RPS4Y1	ribosomal protein S4, Y-linked 1| hypothetical protein LOC100133662	6192, 100133662
V2HS_88343	183.509	18.0871	-9.23139	4.22941e-21	8.73434e-20	CATSPER1	cation channel, sperm associated 1	117144
V2HS_171144	1457.33	468.189	-3.09453	2.59842e-21	5.4125e-20	RAB5B	RAB5B, member RAS oncogene family	5869
V2HS_189735	1010.32	152.312	-6.65122	2.48351e-21	5.1881e-20	LOC347292, RPL36	ribosomal protein L36| similar to ribosomal protein L36	25873, 347292
V2HS_113386	707.719	267.359	-2.67085	1.28433e-21	2.72233e-20	DARS, Dars	aspartyl-tRNA synthetase, aspartyl-tRNA synthetase	1615, 226414
V2HS_188616	4217.81	1828.42	-2.32139	9.20996e-22	1.9637e-20	SNRNP27	small nuclear ribonucleoprotein 27kDa (U4/U6.U5)	11017
V2HS_15118	1161.25	548.27	-2.08715	6.68794e-22	1.4387e-20	OSGIN2	oxidative stress induced growth inhibitor family member 2	734
V2HS_57663	1022.43	410.239	-2.48925	3.0585e-22	6.7194e-21	RSPH1	radial spoke head 1 homolog (Chlamydomonas)	89765
V2HS_20974	582.166	191.554	-3.13762	2.93046e-22	6.45773e-21	SPATA5, Spata5, Spata5	spermatogenesis associated 5, spermatogenesis associated 5, spermatogenesis associated 5	57815, 166378, 361935
V2HS_12565	152.46	36.6527	-4.23842	1.58469e-22	3.54617e-21	TBR1	T-box, brain, 1	10716
V2HS_113667	657.673	292.754	-2.21868	9.81531e-23	2.20326e-21	EIF4A1	eukaryotic translation initiation factor 4A, isoform 1	1973
V2HS_208137	5148.57	2160.57	-2.36028	3.96145e-23	9.14804e-22	THOC2, Thoc2, Thoc2	THO complex 2, THO complex 2, THO complex 2	57187, 313308, 331401
V2HS_229531	2431.67	622.447	-3.86035	2.73728e-23	6.40293e-22	RPS25	ribosomal protein S25	6230
V2HS_111552	1632.55	718.766	-2.24944	1.54119e-23	3.68865e-22	IL15	interleukin 15	3600
V2HS_171719	1857.85	597.831	-3.22036	1.014e-23	2.43495e-22	UBA1	ubiquitin-like modifier activating enzyme 1	7317
V2HS_96255	1128.88	429.116	-2.6086	9.78506e-24	2.35755e-22	DIS3	DIS3 mitotic control homolog (S. cerevisiae)	22894
V2HS_57997	2072.61	883.673	-2.36852	8.11738e-24	1.96887e-22	EEF1A1, EEF1AL7, HNRPA1P5, LOC100130211, LOC100132804, LOC389223, LOC401717, LOC644604, LOC645715	eukaryotic translation elongation factor 1 alpha 1| similar to eukaryotic translation elongation factor 1 alpha 1| hypothetical LOC401717| eukaryotic translation elongation factor 1 alpha-like 7| similar to rCG25445| similar to hCG2043493| heterogeneous nuclear ribonucleoprotein A1 pseudogene 5| eukaryotic translation elongation factor 1 alpha 1 pseudogene| hypothetical LOC100132804	1915, 389223, 401717, 441032, 644604, 645715, 664721, 100130211, 100132804
V2HS_151545	1187.27	584.966	-2.02298	6.41019e-24	1.56003e-22	MAN2A1	mannosidase, alpha, class 2A, member 1	4124
V2HS_19374	2166.63	911.96	-2.40968	8.57949e-25	2.16827e-23	ZC3H18	zinc finger CCCH-type containing 18	124245
V2HS_178486	1242.98	530.034	-2.3376	6.26429e-25	1.59431e-23	TPD52L3	tumor protein D52-like 3	89882
V2HS_117952	582.166	283.453	-2.06533	3.09199e-25	8.01036e-24	CEP192	centrosomal protein 192kDa	55125
V2HS_149883	1309.6	305.122	-4.17642	8.38095e-26	2.21086e-24	SFRS1, LOC100048559, Sfrs1, Sfrs1	splicing factor, arginine/serine-rich 1, splicing factor, arginine/serine-rich 1 (ASF/SF2)| similar to splicing factor, arginine/serine-rich 1 (splicing factor 2, alternate splicing factor), splicing factor, arginine/serine-rich 1	6426, 110809, 689890, 100048559
V2HS_177504	1959	752.25	-2.56888	7.31398e-26	1.95075e-24	HAVCR2	hepatitis A virus cellular receptor 2	84868
V2HS_57443	3418.17	1369.55	-2.47512	3.50851e-26	9.39241e-25	NKG7	natural killer cell group 7 sequence	4818
V2HS_243379	1088.88	402.596	-2.69942	2.60554e-26	7.02718e-25	GTPBP4, Gtpbp4, Gtpbp4, LOC295122, LOC299312, LOC683324	GTP binding protein 4, GTP binding protein 4, GTP binding protein 4| similar to G protein-binding protein CRFG| similar to G protein-binding protein CRFG| similar to Nucleolar GTP-binding protein 1 (Chronic renal failure gene protein) (GTP-binding protein NGB)	23560, 69237, 114300, 295122, 299312, 683324
V2HS_60546	499.432	55.0916	-9.41758	1.17627e-26	3.23273e-25	DHX38	DEAH (Asp-Glu-Ala-His) box polypeptide 38	9785
V2HS_72292	14005.4	6707.89	-2.07469	3.83113e-27	1.07331e-25	POLE4	polymerase (DNA-directed), epsilon 4 (p12 subunit)	56655
V2HS_224577	3219.48	1279.53	-2.50587	2.36296e-27	6.64571e-26	DARS	aspartyl-tRNA synthetase	1615
V2HS_56676	437.617	920.096	2.09856	1.82973e-27	5.16613e-26	TESK1	testis-specific kinase 1	7016
V2HS_96949	2986.77	797.77	-3.75825	1.51751e-27	4.3014e-26	OPA1	optic atrophy 1 (autosomal dominant)	4976
V2HS_254539	2638	1265.3	-2.07926	6.93258e-28	1.98844e-26	COPS2	COP9 constitutive photomorphogenic homolog subunit 2 (Arabidopsis)	9318
V2HS_131680	1292.07	522.439	-2.45856	6.33978e-28	1.82565e-26	RPL38	ribosomal protein L38	6169
V2HS_47787	1530.16	472.823	-3.22309	4.32498e-28	1.25546e-26	PRPF4B	PRP4 pre-mRNA processing factor 4 homolog B (yeast)	8899
V2HS_56692	432.343	207.233	-2.07692	3.45203e-28	1.01017e-26	STK4	serine/threonine kinase 4	6789
V2HS_28006	129.719	323.225	2.49363	8.63747e-29	2.57982e-27	FADS2	fatty acid desaturase 2	9415
V2HS_60656	62.7529	223.731	3.5463	4.25438e-29	1.30299e-27	INPP1	inositol polyphosphate-1-phosphatase	3628
V2HS_91158	182.437	32.8325	-5.66488	1.3698e-29	4.28611e-28	GABARAPL2, 100042211, Gabarapl2, Gabarapl2	GABA(A) receptor-associated protein-like 2, gamma-aminobutyric acid (GABA-A) receptor-associated protein-like 2| predicted gene, 100042211, GABA(A) receptor-associated protein like 2	11345, 64670, 93739, 100042211
V2HS_93830	3720.35	1039.08	-3.59839	7.71058e-30	2.43371e-28	RPS20, TMEM70, 100043278, EG245676, LOC100046888, LOC675813, Rps20, LOC501769, LOC689970, RGD1562259, RGD1562725, RGD1563124, RGD1563636, Rps20	ribosomal protein S20| transmembrane protein 70, ribosomal protein S20| predicted gene, EG245676| similar to 40S ribosomal protein S20| predicted gene, 100043278| similar to ribosomal protein S20, ribosomal protein S20| similar to 40S ribosomal protein S20| similar to 40S ribosomal protein S20| similar to 40S ribosomal protein S20| similar to 40S ribosomal protein S20| similar to 40S ribosomal pr…	6224, 54968, 67427, 122772, 245676, 292466, 500451, 500559, 500817, 501769, 675813, 689970, 100043278, 100046888
V2HS_261078	4229.46	1756.6	-2.41809	5.67817e-30	1.80008e-28	CYP17A1	cytochrome P450, family 17, subfamily A, polypeptide 1	1586
V2HS_91408	1127.22	556.233	-2.0111	5.2346e-30	1.66677e-28	U2AF2, EG545519, U2af2, LOC690372, U2af2	U2 small nuclear RNA auxiliary factor 2, U2 small nuclear ribonucleoprotein auxiliary factor (U2AF) 2| predicted gene, EG545519, U2 small nuclear ribonucleoprotein auxiliary factor (U2AF) 2| similar to U2 (RNU2) small nuclear RNA auxiliary factor 2 isoform b	11338, 22185, 308335, 545519, 690372
V2HS_115479	4570.26	1917.37	-2.39753	3.7079e-30	1.19114e-28	IPO11	importin 11	51194
V2HS_94714	2962.73	1229.48	-2.43196	5.47612e-31	1.80737e-29	HCN2, LOC100134399, Hcn2	hyperpolarization activated cyclic nucleotide-gated potassium channel 2| similar to hyperpolarization activated cyclic nucleotide-gated potassium channel 2, hyperpolarization-activated, cyclic nucleotide-gated K+ 2	610, 15166, 100134399
V2HS_131842	157.6	75.6319	-2.08464	4.6814e-31	1.55216e-29	GAGE1, GAGE2A, GAGE2B, GAGE2C, GAGE2D, GAGE2E, GAGE8	G antigen 1| G antigen 2C| G antigen 2E| G antigen 2B| G antigen 2D| G antigen 2A| G antigen 8	2543, 2574, 26749, 645037, 729408, 729447, 100101629
V2HS_41604	2464.78	865.952	-2.81683	3.66029e-31	1.2192e-29	BAT1, Bat1a, LOC100045318	HLA-B associated transcript 1, HLA-B-associated transcript 1A| similar to HLA-B associated transcript 1	7919, 53817, 100045318
V2HS_119689	1980.51	855.192	-2.33113	1.79334e-31	6.02896e-30	TP53INP2	tumor protein p53 inducible nuclear protein 2	58476
V2HS_92299	1706.29	443.27	-3.81792	1.42633e-31	4.81753e-30	PRNP	prion protein	5621
V2HS_173165	628.599	251.189	-2.49377	4.65008e-32	1.60051e-30	HNF4G	hepatocyte nuclear factor 4, gamma	3174
V2HS_262360	731.961	341.268	-2.14548	3.38494e-32	1.17064e-30	TCOF1	Treacher Collins-Franceschetti syndrome 1	6949
V2HS_192233	1152.33	367.577	-3.19392	2.15744e-32	7.53332e-31	ETV1	ets variant 1	2115
V2HS_227195	2388.83	559.268	-4.25417	1.76273e-32	6.21513e-31	CNOT1, Cnot1	CCR4-NOT transcription complex, subunit 1, CCR4-NOT transcription complex, subunit 1	23019, 234594
V2HS_179884	988.18	2253.95	2.27759	6.00581e-33	2.1597e-31	PDP2	pyruvate dehydrogenase phosphatase isoenzyme 2	57546
V2HS_285939	1574.4	661.194	-2.35965	4.62065e-33	1.6699e-31	NPSR1	neuropeptide S receptor 1	387129
V2HS_218018	922.688	333.212	-2.75578	3.0937e-33	1.12368e-31	DHX29	DEAH (Asp-Glu-Ala-His) box polypeptide 29	54505
V2HS_206188	614.421	99.7894	-6.41742	1.55893e-33	5.71977e-32	CCT3	chaperonin containing TCP1, subunit 3 (gamma)	7203
V2HS_77125	1077.63	531.948	-2.02456	9.59858e-34	3.53972e-32	HOXD3, Hoxd3, Hoxd3	homeobox D3, homeo box D3, homeo box D3	3232, 15434, 288152
V2HS_202817	850.423	345.559	-2.47066	6.66746e-34	2.47141e-32	EIF6	eukaryotic translation initiation factor 6	3692
V2HS_153395	274.958	129.465	-2.10563	5.68781e-34	2.11915e-32	SPARC, LOC100046740, Sparc, Sparc	secreted protein, acidic, cysteine-rich (osteonectin), secreted acidic cysteine rich glycoprotein| similar to Secreted acidic cysteine rich glycoprotein, secreted protein, acidic, cysteine-rich (osteonectin)	6678, 20692, 24791, 100046740
V2HS_53947	3041.99	1409.64	-2.14857	3.34993e-34	1.26111e-32	LOC728900, P4HB	prolyl 4-hydroxylase, beta polypeptide| similar to prolyl 4-hydroxylase beta-subunit	5034, 728900
V2HS_151453	1965.38	921.2	-2.13258	1.31733e-34	4.98516e-33	ERBB3	v-erb-b2 erythroblastic leukemia viral oncogene homolog 3 (avian)	2065
V2HS_59106	2391.27	778.866	-3.05518	1.29931e-34	4.94285e-33	MAGOH	mago-nashi homolog, proliferation-associated (Drosophila)	4116
V2HS_225554	2201.72	657.341	-3.36263	1.15201e-34	4.40568e-33	TCP1, Tcp1	t-complex 1, t-complex protein 1	6950, 21454
V2HS_114707	949.451	431.979	-2.20647	9.00365e-35	3.48013e-33	GLTSCR2	glioma tumor suppressor candidate region gene 2	29997
V2HS_94794	2996.2	1362.99	-2.18096	5.81928e-35	2.27361e-33	RBBP6	retinoblastoma binding protein 6	5930
V2HS_173114	238.609	541.171	2.26072	2.06457e-35	8.24459e-34	GNG10, LOC552891, LOC653503	guanine nucleotide binding protein (G protein), gamma 10| hypothetical protein LOC552891| GNG10 pseudogene	2790, 552891, 653503
V2HS_17726	2202.9	470.365	-4.7053	8.21358e-36	3.31663e-34	EPRS, Eprs, LOC633677	glutamyl-prolyl-tRNA synthetase, glutamyl-prolyl-tRNA synthetase| similar to Bifunctional aminoacyl-tRNA synthetase	2058, 107508, 633677
V2HS_230375	540.721	88.6414	-5.95129	6.30098e-36	2.57308e-34	UTP11L, Utp11l	UTP11-like, U3 small nucleolar ribonucleoprotein, (yeast), UTP11-like, U3 small nucleolar ribonucleoprotein, (yeast)	51118, 170669
V2HS_180872	3649.24	1397.33	-2.60076	3.09116e-36	1.26948e-34	H2BFM, H2BFWT	H2B histone family, member W, testis-specific| H2B histone family, member M	158983, 286436
V2HS_87173	2292.51	607.274	-3.81605	1.35407e-36	5.5927e-35	RRS1	RRS1 ribosome biogenesis regulator homolog (S. cerevisiae)	23212
V2HS_55806	2450.88	779.008	-3.12847	8.05658e-37	3.36607e-35	GPR56	G protein-coupled receptor 56	9289
V2HS_175820	1304.97	503.352	-2.57702	6.47704e-37	2.72186e-35	ACTR10	actin-related protein 10 homolog (S. cerevisiae)	55860
V2HS_275263	2929.37	745.341	-3.88316	3.41788e-37	1.4532e-35	TXN	thioredoxin	7295
V2HS_94795	2593.69	1204.7	-2.14447	2.58447e-37	1.10536e-35	RBBP6, Rbbp6	retinoblastoma binding protein 6, retinoblastoma binding protein 6	5930, 308968
V2HS_97272	992.949	374.978	-2.63597	2.53075e-37	1.08883e-35	EXOSC3	exosome component 3	51010
V2HS_221995	1665.91	616.751	-2.72403	3.37409e-38	1.46035e-36	SLC25A3	solute carrier family 25 (mitochondrial carrier; phosphate carrier), member 3	5250
V2HS_118859	5044.64	2261.7	-2.23294	1.80922e-38	7.92548e-37	COPS8	COP9 constitutive photomorphogenic homolog subunit 8 (Arabidopsis)	10920
V2HS_19281	6361.61	2491.49	-2.57719	1.60286e-39	7.19595e-38	PWP2	PWP2 periodic tryptophan protein homolog (yeast)	5822
V2HS_46616	3051.53	1481.64	-2.0561	2.82428e-40	1.30025e-38	BTAF1, Btaf1, Btaf1	BTAF1 RNA polymerase II, B-TFIID transcription factor-associated, 170kDa (Mot1 homolog, S. cerevisiae), BTAF1 RNA polymerase II, B-TFIID transcription factor-associated, (Mot1 homolog, S. cerevisiae), BTAF1 RNA polymerase II, B-TFIID transcription factor-associated, (Mot1 homolog, S. cerevisiae)	9044, 107182, 368042
V2HS_255610	507.116	179.807	-2.80558	1.80154e-40	8.34714e-39	VPRBP	Vpr (HIV-1) binding protein	9730
V2HS_269996	907.89	275.979	-3.34871	1.16315e-40	5.49493e-39	RPL7A	ribosomal protein L7a	6130
V2HS_171593	1319	630.794	-2.10227	9.87635e-41	4.69646e-39	TST, Tst	thiosulfate sulfurtransferase (rhodanese), thiosulfate sulfurtransferase, mitochondrial	7263, 25274
V2HS_118063	1621.91	427.397	-3.91118	6.57111e-41	3.14543e-39	UTP15, Utp15, Utp15	UTP15, U3 small nucleolar ribonucleoprotein, homolog (S. cerevisiae), UTP15, U3 small nucleolar ribonucleoprotein, homolog (yeast), UTP15, U3 small nucleolar ribonucleoprotein, homolog (S. cerevisiae)	84135, 105372, 310019
V2HS_150973	3624.92	823.553	-4.40907	4.65399e-41	2.2426e-39	CSNK1A1	casein kinase 1, alpha 1	1452
V2HS_190374	2187.46	437.722	-4.97075	3.35779e-41	1.62887e-39	LSM3	LSM3 homolog, U6 small nuclear RNA associated (S. cerevisiae)	27258
V2HS_74081	129.744	58.3054	-2.21761	2.09172e-41	1.02155e-39	VPRBP	Vpr (HIV-1) binding protein	9730
V2HS_87233	992.386	235.944	-4.24883	1.41994e-41	6.98185e-40	LOC653877, UTP20	UTP20, small subunit (SSU) processome component, homolog (yeast)| similar to Down-regulated in metastasis protein (Key-1A6 protein) (Novel nucleolar protein 73) (NNP73)	27340, 653877
V2HS_97241	1025.35	291.376	-3.60097	1.12945e-42	5.74906e-41	UTP11L	UTP11-like, U3 small nucleolar ribonucleoprotein, (yeast)	51118
V2HS_286651	1950.26	913.301	-2.13001	7.3428e-43	3.7641e-41	COX8C	cytochrome c oxidase subunit 8C	341947
V2HS_169877	5891.82	2020.78	-2.93849	4.65231e-43	2.40192e-41	PFDN4	prefoldin subunit 4	5203
V2HS_135665	369.29	922.779	2.4975	4.33001e-43	2.25161e-41	AACS	acetoacetyl-CoA synthetase	65985
V2HS_188269	1690.52	755.699	-2.23611	3.79752e-43	1.98902e-41	RNF2, RNF2P	ring finger protein 2| ring finger protein 2 pseudogene	6045, 100132467
V2HS_171835	2010.27	720.726	-2.78668	2.97075e-43	1.56734e-41	UGCG	UDP-glucose ceramide glucosyltransferase	7357
V2HS_97975	692.046	245.348	-2.82397	1.52742e-43	8.11779e-42	GDF2, Gdf2	growth differentiation factor 2, growth differentiation factor 2	2658, 290921
V2HS_213782	2616.27	1055.32	-2.49041	1.12104e-43	6.00213e-42	MCM6	minichromosome maintenance complex component 6	4175
V2HS_250317	1428.32	526.331	-2.72624	1.82169e-44	9.82625e-43	DYNLT3	dynein, light chain, Tctex-type 3	6990
V2HS_191980	1673.58	548.593	-3.03926	1.26117e-44	6.85394e-43	CSE1L	CSE1 chromosome segregation 1-like (yeast)	1434
V2HS_205930	1822.82	894.673	-2.03773	5.60519e-45	3.06927e-43	ISCU	iron-sulfur cluster scaffold homolog (E. coli)	23479
V2HS_265999	14085.6	3786.54	-3.71398	5.60519e-45	3.06927e-43	GSPT1	G1 to S phase transition 1	2935
V2HS_64693	3259.5	1579.72	-2.06702	4.2039e-45	2.33737e-43	ANAPC2, LOC650621	anaphase promoting complex subunit 2| similar to Anaphase promoting complex subunit 2 (APC2) (Cyclosome subunit 2)	29882, 650621
V2HS_202398	1242.01	435.28	-2.87396	1.4013e-45	7.85163e-44	TRPV1	transient receptor potential cation channel, subfamily V, member 1	7442
V2HS_149709	751.9	164.818	-4.50069	0	0	CPSF6	cleavage and polyadenylation specific factor 6, 68kDa	11052
V2HS_238370	2383.77	1111.19	-2.14367	0	0	IDH2	isocitrate dehydrogenase 2 (NADP+), mitochondrial	3418
V2HS_238899	6946.31	2045.88	-3.38869	0	0	DDX47	DEAD (Asp-Glu-Ala-Asp) box polypeptide 47	51202
V2HS_152154	782.885	269.955	-2.90069	0	0	NCBP1	nuclear cap binding protein subunit 1, 80kDa	4686
V2HS_223079	2277.38	874.063	-2.61262	0	0	PSMD12	proteasome (prosome, macropain) 26S subunit, non-ATPase, 12	5718
V2HS_99909	5159.08	2523.48	-2.04327	0	0	AGAP10, AGAP11, AGAP5, AGAP6, AGAP7, AGAP8, AGAP9, CTGLF1, RP11-144G6.7	centaurin, gamma-like family, member 1| ankyrin repeat and GTPase domain Arf GTPase activating protein 11| hypothetical LOC399753| ArfGAP with GTPase domain, ankyrin repeat and PH domain 6| ArfGAP with GTPase domain, ankyrin repeat and PH domain 9| ArfGAP with GTPase domain, ankyrin repeat and PH domain 7| ArfGAP with GTPase domain, ankyrin repeat and PH domain 10| ArfGAP with GTPase domain, anky…	119016, 119385, 399753, 414189, 642517, 653268, 728127, 728404, 729092
V2HS_20625	2873.45	858.106	-3.3566	0	0	LOC100130289, LOC100130932, SNRPG	small nuclear ribonucleoprotein polypeptide G| similar to Sm protein G| Small nuclear ribonucleoprotein G-like protein	6637, 100130289, 100130932
V2HS_199068	3160.86	797.155	-3.95078	0	0	DCTN2	dynactin 2 (p50)	10540
V2HS_113499	4717.03	2023.04	-2.33069	0	0	DYNC1I2, LOC728532	dynein, cytoplasmic 1, intermediate chain 2| similar to cytoplasmic dynein intermediate chain 2C	1781, 728532
V2HS_68796	3617.78	1244.51	-2.90073	0	0	GRAP2	GRB2-related adaptor protein 2	9402
V2HS_214684	2273.24	931.852	-2.44194	0	0
V2HS_211591	2303.88	562.381	-4.09301	0	0	TBCD	tubulin folding cofactor D	6904
V2HS_132885	2294.64	824.435	-2.78196	0	0	AUH	AU RNA binding protein/enoyl-Coenzyme A hydratase	549
V2HS_170340	831.585	114.578	-7.19861	0	0	PPP2CA	protein phosphatase 2 (formerly 2A), catalytic subunit, alpha isoform	5515
V2HS_210161	323.932	148.823	-2.17619	0	0	SPATA17	spermatogenesis associated 17	128153
V2HS_68244	630.627	160.564	-3.88007	0	0	MED23	mediator complex subunit 23	9439
V2HS_262285	677.738	216.251	-3.1085	0	0	EXOSC4	exosome component 4	54512
V2HS_279351	445.449	198.574	-2.23897	0	0	NFKBIB, Nfkbib	nuclear factor of kappa light polypeptide gene enhancer in B-cells inhibitor, beta, nuclear factor of kappa light polypeptide gene enhancer in B-cells inhibitor, beta	4793, 18036
V2HS_45309	7158.95	2962.09	-2.40107	0	0	MIA3	melanoma inhibitory activity family, member 3	375056
V2HS_235720	3507.92	1093.5	-3.20851	0	0	GABBR1	gamma-aminobutyric acid (GABA) B receptor, 1	2550
V2HS_165534	2465.93	568.332	-4.3366	0	0	SPINK6	serine peptidase inhibitor, Kazal type 6	404203
V2HS_269411	2895.74	1334.56	-2.1682	0	0	GDF2	growth differentiation factor 2	2658
V2HS_253498	1981.64	300.802	-6.5717	0	0	ISCU	iron-sulfur cluster scaffold homolog (E. coli)	23479
V2HS_235684	1246.33	430.673	-2.87514	0	0	ANAPC1, RGPD1	anaphase promoting complex subunit 1| RANBP2-like and GRIP domain containing 1	64682, 400966
V2HS_47771	221.764	69.6576	-3.15561	0	0	BUD31	BUD31 homolog (S. cerevisiae)	8896
V2HS_178381	2057.93	301.396	-7.18233	0	0	SNX21	sorting nexin family member 21	90203
V2HS_112634	2198.32	466.455	-4.71137	0	0	BUB1B	budding uninhibited by benzimidazoles 1 homolog beta (yeast)	701
V2HS_115478	1449.87	703.821	-2.06042	0	0	IPO11	importin 11	51194
V2HS_136909	3612.75	1071.09	-3.33818	0	0	NARG1	NMDA receptor regulated 1	80155
V2HS_98171	1617.68	481.799	-3.41122	0	0	ANAPC1, LOC100134301	anaphase promoting complex subunit 1| hypothetical protein LOC100134301	64682, 100134301
V2HS_151	3770.39	1110.48	-3.39379	0	0	PSMD14	proteasome (prosome, macropain) 26S subunit, non-ATPase, 14	10213
V2HS_74023	459.719	122.529	-3.709	0	0	SART3	squamous cell carcinoma antigen recognized by T cells 3	9733
V2HS_198819	541.774	204.322	-2.6567	0	0	TACC3	transforming, acidic coiled-coil containing protein 3	10460
V2HS_44478	1864.71	764.259	-2.42682	0	0	PARP15	poly (ADP-ribose) polymerase family, member 15	165631
V2HS_57526	70.6413	19.0961	-3.68739	0	0	DSCAML1, Dscaml1	Down syndrome cell adhesion molecule like 1, Down syndrome cell adhesion molecule-like 1	57453, 114873
V2HS_256442	2274.36	904.063	-2.5141	0	0	CD36	CD36 molecule (thrombospondin receptor)	948
V2HS_229542	3255	1413.04	-2.30656	0	0	UTP11L, Utp11l	UTP11-like, U3 small nucleolar ribonucleoprotein, (yeast), UTP11-like, U3 small nucleolar ribonucleoprotein, (yeast)	51118, 170669
V2HS_170736	742.171	271.69	-2.72871	0	0	PSMB5	proteasome (prosome, macropain) subunit, beta type, 5	5693
V2HS_198101	1584.46	544.586	-2.90757	0	0	RPL35	ribosomal protein L35	11224
V2HS_228652	4343.08	1366.19	-3.14938	0	0	POLR1A	polymerase (RNA) I polypeptide A, 194kDa	25885
V2HS_36333	5378.79	1572.97	-3.43814	0	0	PLXNB3	plexin B3	5365
V2HS_151103	1799.37	360.117	-5.03037	0	0	DBT	dihydrolipoamide branched chain transacylase E2	1629
V2HS_192061	1040.97	299.64	-3.48588	0	0	HSPE1, LOC100132346	heat shock 10kDa protein 1 (chaperonin 10)| similar to chaperonin 10	3336, 100132346
V2HS_250302	1013.21	251.514	-4.05351	0	0	NKX2-8	NK2 homeobox 8	26257
V2HS_65151	413.601	87.1669	-4.73931	0	0	NEDD1, EG667510, Nedd1, Nedd1	neural precursor cell expressed, developmentally down-regulated 1, neural precursor cell expressed, developmentally down-regulated gene 1| predicted gene, EG667510, neural precursor cell expressed, developmentally down-regulated 1	17997, 121441, 299730, 667510
V2HS_225046	2901.3	927.086	-3.11771	0	0	DKC1	dyskeratosis congenita 1, dyskerin	1736
V2HS_273001	3867.71	1432.52	-2.7112	0	0	EIF1AP1, EIF1AX, Eif1a	eukaryotic translation initiation factor 1A, X-linked| eukaryotic translation initiation factor 1A pseudogene 1, eukaryotic translation initiation factor 1A	1964, 13664, 280661
V2HS_219836	1200.7	544.178	-2.20427	0	0	XPO1	exportin 1 (CRM1 homolog, yeast)	7514
V2HS_96438	8183.1	2220.7	-3.68194	0	0	BRP44	brain protein 44	25874
V2HS_151130	2241.11	811.235	-2.74996	0	0	DDB1, Ddb1, Ddb1	damage-specific DNA binding protein 1, 127kDa, damage specific DNA binding protein 1, damage-specific DNA binding protein 1	1642, 13194, 64470
V2HS_68113	1993.15	561.624	-3.52681	0	0	UBA2	ubiquitin-like modifier activating enzyme 2	10054
V2HS_241382	7024.22	2046.36	-3.41921	0	0	PRPF18	PRP18 pre-mRNA processing factor 18 homolog (S. cerevisiae)	8559
V2HS_171279	2067.49	578.235	-3.56723	0	0	RBBP7	retinoblastoma binding protein 7	5931
V2HS_160970	726.237	224.546	-3.27896	0	0	EIF2B5	eukaryotic translation initiation factor 2B, subunit 5 epsilon, 82kDa	8893
V2HS_197989	59.9372	177.591	2.95804	0	0	IPP	intracisternal A particle-promoted polypeptide	3652
V2HS_87229	2519.97	691.521	-3.61546	0	0	PRPF19	PRP19/PSO4 pre-mRNA processing factor 19 homolog (S. cerevisiae)	27339
V2HS_27915	5095.38	1744.37	-2.92299	0	0	MED7	mediator complex subunit 7	9443
V2HS_242534	421.752	185.445	-2.27602	0	0	ERH	enhancer of rudimentary homolog (Drosophila)	2079
V2HS_113732	2376.91	579.578	-4.16401	0	0	EN2	engrailed homeobox 2	2020
V2HS_80612	262.99	56.7517	-4.7118	0	0	MDN1	MDN1, midasin homolog (yeast)	23195
V2HS_168753	2190.73	674.508	-3.25114	0	0	LOC100131785, LOC100134537, RNF181, Rnf181	ring finger protein 181| hypothetical LOC100131785| hypothetical LOC100134537, ring finger protein 181	51255, 66510, 100131785, 100134537
V2HS_245224	1547.7	521.849	-2.96954	0	0	THOC1	THO complex 1	9984
V2HS_76819	14272.9	4555.41	-3.12068	0	0	SGCG	sarcoglycan, gamma (35kDa dystrophin-associated glycoprotein)	6445
V2HS_48723	445.918	187.89	-2.37748	0	0	ATP5C1	ATP synthase, H+ transporting, mitochondrial F1 complex, gamma polypeptide 1	509
V2HS_97570	1791.94	674.103	-2.65921	0	0	NIP7	nuclear import 7 homolog (S. cerevisiae)	51388
V2HS_175557	739.321	156.099	-4.7157	0	0	UTP6	UTP6, small subunit (SSU) processome component, homolog (yeast)	55813
V2HS_203477	3375.96	1201.49	-2.81187	0	0	YME1L1	YME1-like 1 (S. cerevisiae)	10730
V2HS_90530	134.067	333.334	2.48647	0	0	TSPAN9	tetraspanin 9	10867
V2HS_113617	625.362	185.742	-3.36785	0	0	EEF1A1, HNRPA1P5	eukaryotic translation elongation factor 1 alpha 1| heterogeneous nuclear ribonucleoprotein A1 pseudogene 5	1915, 664721
V2HS_262096	793.342	289.749	-2.73214	0	0	TUBB4	tubulin, beta 4	10382
V2HS_273469	804.178	191.88	-4.2384	0	0	RPL35A	ribosomal protein L35a	6165
V2HS_24443	2991.19	1363.07	-2.19039	0	0	USO1	USO1 homolog, vesicle docking protein (yeast)	8615
V2HS_118066	1398.37	386.265	-3.6153	0	0	UTP15	UTP15, U3 small nucleolar ribonucleoprotein, homolog (S. cerevisiae)	84135
V2HS_233452	283.691	77.4731	-3.65351	0	0	RPS6	ribosomal protein S6	6194
V2HS_272934	2424.49	745.667	-3.22718	0	0	NARG1	NMDA receptor regulated 1	80155
V2HS_68092	2791.5	1014.98	-2.74436	0	0	SMC4	structural maintenance of chromosomes 4	10051
V2HS_32863	1453.59	655.801	-2.21579	0	0	RFC4, Rfc4	replication factor C (activator 1) 4, 37kDa, replication factor C (activator 1) 4	5984, 106344
V2HS_257617	628.192	236.516	-2.65283	0	0	RTF1, 6720473M08Rik	Rtf1, Paf1/RNA polymerase II complex component, homolog (S. cerevisiae), RIKEN cDNA 6720473M08 gene	23168, 320121
V2HS_153803	3441.85	1268.01	-2.71437	0	0	SKP1, TCEB1P	S-phase kinase-associated protein 1| transcription elongation factor B (SIII), polypeptide 1 pseudogene	6500, 6922
V2HS_70781	3309.49	1010.63	-3.29385	0	0	RACGAP1	Rac GTPase activating protein 1	29127
V2HS_20975	1808.54	405.565	-4.45875	0	0	SPATA5	spermatogenesis associated 5	166378
V2HS_41638	10065.2	2126.78	-4.72646	0	0	PABPN1	poly(A) binding protein, nuclear 1	8106
V2HS_96951	656.278	191.126	-3.43508	0	0	OPA1	optic atrophy 1 (autosomal dominant)	4976
V2HS_196465	2965.91	856.794	-3.43155	0	0	HSPA8	heat shock 70kDa protein 8	3312
V2HS_93318	1570.03	555.627	-2.82822	0	0	COL17A1	collagen, type XVII, alpha 1	1308
V2HS_227951	2137.98	688.72	-3.09603	0	0	GATA3	GATA binding protein 3	2625
V2HS_85329	397.596	73.3702	-5.48477	0	0	DNTTIP2	deoxynucleotidyltransferase, terminal, interacting protein 2	30836
V2HS_250104	288.552	679.543	2.36254	0	0	PTPN14	protein tyrosine phosphatase, non-receptor type 14	5784
V2HS_97292	990.702	189.038	-5.23587	0	0	SF3B14	splicing factor 3B, 14 kDa subunit	51639
V2HS_270214	146.256	22.2373	-6.70799	0	0	TWISTNB	TWIST neighbor	221830
V2HS_262274	481.178	94.0304	-5.06269	0	0	SUV39H2	suppressor of variegation 3-9 homolog 2 (Drosophila)	79723
V2HS_112869	2196.36	919.447	-2.39546	0	0	CDC5L	CDC5 cell division cycle 5-like (S. pombe)	988
V2HS_32160	316.914	114.529	-2.78192	0	0	MST075, RPA1	replication protein A1, 70kDa| MSTP075	6117, 100132299
V2HS_226979	1491.89	431.823	-3.4485	0	0	DHX9	DEAH (Asp-Glu-Ala-His) box polypeptide 9	1660
V2HS_157038	1371.21	557.181	-2.45827	0	0	NUP43	nucleoporin 43kDa	348995
V2HS_56060	520.922	1107.56	2.12716	0	0	MKRN3	makorin ring finger protein 3	7681
V2HS_28281	1550.38	388.957	-3.97449	0	0	COPS2	COP9 constitutive photomorphogenic homolog subunit 2 (Arabidopsis)	9318
V2HS_215061	1250.42	326.08	-3.81175	0	0	DCTN3	dynactin 3 (p22)	11258
V2HS_149712	1122.62	141.491	-7.85521	0	0	CPSF6, Cpsf6	cleavage and polyadenylation specific factor 6, 68kDa, cleavage and polyadenylation specific factor 6	11052, 432508
V2HS_103737	536.884	176.229	-3.03649	0	0	LOC645884	similar to 40S ribosomal protein S7 (S8)	645884
V2HS_65707	1394.55	467.992	-2.96625	0	0	SLC4A5	solute carrier family 4, sodium bicarbonate cotransporter, member 5	57835
V2HS_39612	1244.6	462.189	-2.68444	0	0	SNX20	sorting nexin 20	124460
V2HS_250612	1796.04	429.359	-4.17476	0	0	TUBGCP3	tubulin, gamma complex associated protein 3	10426
V2HS_113984	6222.45	1926.05	-3.22293	0	0	KDSR	3-ketodihydrosphingosine reductase	2531
V2HS_268518	2877.26	977.974	-2.93998	0	0	UTP18	UTP18, small subunit (SSU) processome component, homolog (yeast)	51096
V2HS_64365	4370.11	955.856	-4.56931	0	0	ABCA1	ATP-binding cassette, sub-family A (ABC1), member 1	19
V2HS_91463	3214.67	1215.04	-2.65685	0	0	EXOC3	exocyst complex component 3	11336
V2HS_153992	771.008	1672.43	2.17404	0	0	TGM4	transglutaminase 4 (prostate)	7047
V2HS_201036	328.112	86.6991	-3.78498	0	0	CLSTN2	calsyntenin 2	64084
V2HS_188692	3229.02	1305.01	-2.4705	0	0	RNU105A, SNORA73A, SNORA73B	small nucleolar RNA, H/ACA box 73A| small nucleolar RNA, H/ACA box 73B| RNA, U105A small nucleolar	6080, 6081, 26768
V2HS_27184	1472.03	273.945	-5.3737	0	0	THOC5	THO complex 5	8563
V2HS_22360	831.63	246.671	-3.37958	0	0	LOC100130562, LOC645018, RPS2	ribosomal protein S2| hypothetical LOC645018| hypothetical protein LOC100130562	6187, 645018, 100130562
V2HS_132487	649.508	199.834	-3.2628	0	0	AHSG	alpha-2-HS-glycoprotein	197
V2HS_96954	2997.78	1168.49	-2.55535	0	0	OPA1	optic atrophy 1 (autosomal dominant)	4976
V2HS_245220	1137.9	215.607	-5.31435	0	0	MAPRE3	microtubule-associated protein, RP/EB family, member 3	22924
V2HS_96371	5619.25	2286.61	-2.44867	0	0	RIMS1	regulating synaptic membrane exocytosis 1	22999
V2HS_174029	2705.76	948.47	-2.84848	0	0	RNF125	ring finger protein 125	54941
V2HS_251602	5488.96	2181.87	-2.51759	0	0	IFI44	interferon-induced protein 44	10561
V2HS_39420	1012.61	279.443	-3.62531	0	0	SLC17A6	solute carrier family 17 (sodium-dependent inorganic phosphate cotransporter), member 6	57084
V2HS_170676	3476.23	1374.99	-2.52982	0	0	PSMA2, 100042941, EG624140, EG665455, LOC100046976, Psma2, LOC691655	proteasome (prosome, macropain) subunit, alpha type, 2, proteasome (prosome, macropain) subunit, alpha type 2| predicted gene, EG624140| predicted gene, EG665455| predicted gene, 100042941| similar to proteasome (prosome, macropain) subunit, alpha type 2, similar to Proteasome subunit alpha type 2 (Proteasome component C3) (Macropain subunit C3) (Multicatalytic endopeptidase complex subunit C3)	5683, 19166, 624140, 665455, 691655, 100042941, 100046976
V2HS_229617	2682.45	687.272	-3.90349	0	0	COPS4	COP9 constitutive photomorphogenic homolog subunit 4 (Arabidopsis)	51138
V2HS_49436	978.739	242.624	-4.04189	0	0	SART1	squamous cell carcinoma antigen recognized by T cells	9092
V2HS_137939	1553.11	460.977	-3.3544	0	0	MYST1	MYST histone acetyltransferase 1	84148

## Sheet: 2E
Primary hits identified by microarray analysis in the S500 screen biological replicate B
CloneId	T0_Signal	T1_Signal	FoldChange	P-Value	Benjamini-Hochburg Adjusted P-Value	GeneSymbol	GeneDefinition	NCBI_GeneIDList
V2HS_193126	110.721	51.2382	-2.0404	0.01416	0.0280484	KRTAP4-2	keratin associated protein 4-2	85291
V2HS_227071	0.6485	3.30276	2.97098	0.00413	0.00946169	IL10	interleukin 10	3586
V2HS_87296	77.0627	38.0272	-2.47684	0.00406	0.00931905	HERPUD2	HERPUD family member 2	64224
V2HS_87882	10.1559	23.4206	3.22019	0.00317	0.00748294	KIF9	kinesin family member 9	64147
V2HS_27233	30.8717	13.0176	-2.60621	0.00287	0.00683504	PRPF18	PRP18 pre-mRNA processing factor 18 homolog (S. cerevisiae)	8559
V2HS_149489	1.96105	5.35888	3.01076	0.00152	0.00385493	USP12, EG667968, Usp12, LOC684318, LOC690287, RGD1561481, Usp12	ubiquitin specific peptidase 12, ubiquitin specific peptidase 12| predicted gene, EG667968, ubiquitin specific peptidase 12| similar to ubiquitin specific protease 12| similar to ubiquitin specific protease 12| similar to ubiquitin-specific protease 12-like 1	22217, 219333, 360763, 501659, 667968, 684318, 690287
V2HS_91158	117.82	48.022	-2.66188	0.00138	0.00354465	GABARAPL2, 100042211, Gabarapl2, Gabarapl2	GABA(A) receptor-associated protein-like 2, gamma-aminobutyric acid (GABA-A) receptor-associated protein-like 2| predicted gene, 100042211, GABA(A) receptor-associated protein like 2	11345, 64670, 93739, 100042211
V2HS_262891	288.827	141.188	-2.00691	0.0004	0.00114776	PTPN23	protein tyrosine phosphatase, non-receptor type 23	25930
V2HS_83942	8.40041	4.56721	-2.14113	0.00022	0.000669823	EPB42	erythrocyte membrane protein band 4.2	2038
V2HS_239351	183.291	391.202	2.16725	0.00011	0.000353841	ESR1	estrogen receptor 1	2099
V2HS_23909	101.01	20.6689	-5.29716	0.0001	0.000324271	EIF3A	eukaryotic translation initiation factor 3, subunit A	8661
V2HS_196449	68.5385	14.6806	-4.07401	4e-05	0.000139402	SF3B4, Sf3b4	splicing factor 3b, subunit 4, 49kDa, splicing factor 3b, subunit 4	10262, 295270
V2HS_192540	23.8883	63.4976	2.6233	3e-05	0.000106713	RANBP6	RAN binding protein 6	26953
V2HS_172976	72.3958	33.7379	-2.11818	3e-05	0.000106713	STOM	stomatin	2040
V2HS_60802	1209.39	599.044	-2.02275	2e-05	7.30101e-05	EIF2S1	eukaryotic translation initiation factor 2, subunit 1 alpha, 35kDa	1965
V2HS_66094	283.992	72.0293	-3.84164	5.53724e-06	2.28876e-05	LSM2	LSM2 homolog, U6 small nuclear RNA associated (S. cerevisiae)	57819
V2HS_170431	427.683	903.797	2.09058	4.51159e-06	1.90034e-05	PRKAR2B	protein kinase, cAMP-dependent, regulatory, type II, beta	5577
V2HS_12565	147.698	46.773	-3.28773	4.43755e-06	1.87461e-05	TBR1	T-box, brain, 1	10716
V2HS_285939	936.036	394.187	-2.39856	3.94063e-06	1.67941e-05	NPSR1	neuropeptide S receptor 1	387129
V2HS_170727	339.607	166.467	-2.1068	3.80093e-06	1.62659e-05	PSMB4, Psmb4, Psmb4	proteasome (prosome, macropain) subunit, beta type, 4, proteasome (prosome, macropain) subunit, beta type 4, proteasome (prosome, macropain) subunit, beta type 4	5692, 19172, 58854
V2HS_261056	336.901	150.831	-2.24644	3.7305e-06	1.59929e-05	MLH1	mutL homolog 1, colon cancer, nonpolyposis type 2 (E. coli)	4292
V2HS_56658	1.13651	10.2651	9.95621	3.24798e-06	1.40158e-05	PPTC7	PTC7 protein phosphatase homolog (S. cerevisiae)	160760
V2HS_97517	143.177	304.203	2.13847	2.85528e-06	1.2455e-05	EIF3EIP	eukaryotic translation initiation factor 3, subunit E interacting protein	51386
V2HS_170132	199.842	81.6831	-2.59674	2.42393e-06	1.0657e-05	PLRG1	pleiotropic regulator 1 (PRL1 homolog, Arabidopsis)	5356
V2HS_175821	171.129	76.8639	-2.18256	1.896e-06	8.44901e-06	ACTR10	actin-related protein 10 homolog (S. cerevisiae)	55860
V2HS_174663	117.541	22.8191	-4.38158	1.73381e-06	7.78998e-06	NOL8	nucleolar protein 8	55035
V2HS_75669	720.123	202.7	-3.45741	9.88209e-07	4.60527e-06	PDE6B	phosphodiesterase 6B, cGMP-specific, rod, beta	5158
V2HS_92888	466.971	186.376	-2.39758	3.95529e-07	1.97437e-06	HRG	histidine-rich glycoprotein	3273
V2HS_260599	336.814	112.269	-2.66736	3.70647e-07	1.85915e-06	KRT25	keratin 25	147183
V2HS_202398	1196.33	477.989	-2.48708	1.6301e-07	8.70189e-07	TRPV1	transient receptor potential cation channel, subfamily V, member 1	7442
V2HS_113501	367.001	174.007	-2.13082	1.61393e-07	8.62832e-07	DYNC1I2, LOC728532	dynein, cytoplasmic 1, intermediate chain 2| similar to cytoplasmic dynein intermediate chain 2C	1781, 728532
V2HS_5786	997.566	467.302	-2.11501	1.51354e-07	8.13978e-07	ACTR3	ARP3 actin-related protein 3 homolog (yeast)	10096
V2HS_29093	745.263	360.452	-2.14249	1.30757e-07	7.08479e-07	FUK	fucokinase	197258
V2HS_22360	544.224	162.564	-3.4682	1.2858e-07	6.9773e-07	LOC100130562, LOC645018, RPS2	ribosomal protein S2| hypothetical LOC645018| hypothetical protein LOC100130562	6187, 645018, 100130562
V2HS_255274	352.737	133.81	-2.70193	1.23551e-07	6.72967e-07	EIF4A3	eukaryotic translation initiation factor 4A, isoform 3	9775
V2HS_261929	30.2331	59.4371	2.00165	9.82518e-08	5.42939e-07	JUN	jun oncogene	3725
V2HS_203597	189.669	82.5651	-2.28369	6.455e-08	3.64791e-07	STYK1	serine/threonine/tyrosine kinase 1	55359
V2HS_102700	103.772	249.819	2.4557	4.25788e-08	2.46998e-07
V2HS_197190	396.419	162.127	-2.48963	3.49614e-08	2.04451e-07	RCL1	RNA terminal phosphate cyclase-like 1	10171
V2HS_171711	194.936	53.7971	-3.63009	2.98697e-08	1.76676e-07	UBA52	ubiquitin A-52 residue ribosomal protein fusion product 1	7311
V2HS_239423	245.769	110.223	-2.17234	1.79262e-08	1.09527e-07	ESR1	estrogen receptor 1	2099
V2HS_42670	1775.8	812.697	-2.20961	1.41119e-08	8.75543e-08	TAF1	TAF1 RNA polymerase II, TATA box binding protein (TBP)-associated factor, 250kDa	6872
V2HS_17977	10.6618	132.405	10.7429	1.09611e-08	6.90731e-08	ELAVL2, Elavl2, Elavl2	ELAV (embryonic lethal, abnormal vision, Drosophila)-like 2 (Hu antigen B), ELAV (embryonic lethal, abnormal vision, Drosophila)-like 2 (Hu antigen B), ELAV (embryonic lethal, abnormal vision, Drosophila)-like 2 (Hu antigen B)	1993, 15569, 286973
V2HS_213510	1781.58	854.317	-2.06609	6.99847e-09	4.52864e-08	IGLJ3	immunoglobulin lambda joining 3	28831
V2HS_195516	15.7016	2.86082	-5.36909	6.7363e-09	4.38282e-08	UNQ6975	NGNL6975	400952
V2HS_221209	436.698	185.061	-2.34943	4.1779e-09	2.78321e-08	MNS1	meiosis-specific nuclear structural 1	55329
V2HS_101426	915.854	261.589	-3.48996	3.94229e-09	2.63435e-08	SPC24	SPC24, NDC80 kinetochore complex component, homolog (S. cerevisiae)	147841
V2HS_14457	0.84763	3.3769	4.28344	3.4433e-09	2.32166e-08	KLHL6	kelch-like 6 (Drosophila)	89857
V2HS_80719	640.13	322.881	-2.02688	2.84454e-09	1.93418e-08	HPSE2, LOC100133895	heparanase 2| hypothetical protein LOC100133895	60495, 100133895
V2HS_71211	1321.48	630.203	-2.0808	2.68361e-09	1.83165e-08	LOC284393, LOC285176, LOC389342, LOC390345, LOC644937, LOC645422, RPL10, 100039720, 100041509, 100041555, 100043010, EG434434, EG625219, EG665071, ENSMUSG00000058443, LOC100045717, LOC100048223, LOC100048462, LOC100048642, OTTMUSG00000001057, OTTMUSG00000015005, Rpl10, LOC689075, RGD1561367, RGD1561729, RGD1561736, RGD1561782, RGD1564963, Rpl10	ribosomal protein L10| similar to QM protein| similar to ribosomal protein L10| similar to QM protein| similar to ribosomal protein L10| similar to ribosomal protein L10| similar to ribosomal protein L10, ribosomal protein 10| predicted gene, EG434434| predicted gene, EG625219| predicted gene, EG665071| predicted gene, 100039720| predicted gene, 100041509| predicted gene, 100041555| predicted gen…	6134, 81764, 110954, 284393, 285176, 301174, 363031, 363804, 389342, 390345, 434434, 499794, 503169, 625219, 644937, 645422, 665071, 689075, 100039720, 100041509, 100041555, 100043010, 100043346, 100043391, 100043696, 100045717, 100048223, 100048462, 100048642
V2HS_67144	168.438	73.5809	-2.2877	1.33592e-09	9.44817e-09	NFS1	NFS1 nitrogen fixation 1 homolog (S. cerevisiae)	9054
V2HS_47788	25.1279	7.85459	-3.52947	1.05017e-09	7.53786e-09	PRPF4B, Prpf4b, Prpf4b	PRP4 pre-mRNA processing factor 4 homolog B (yeast), PRP4 pre-mRNA processing factor 4 homolog B (yeast), PRP4 pre-mRNA processing factor 4 homolog B (yeast)	8899, 19134, 291078
V2HS_258083	404.619	166.288	-2.45754	5.55517e-10	4.10141e-09	IPO13, Ipo13, Ipo13	importin 13, importin 13, importin 13	9670, 116458, 230673
V2HS_213782	1912.49	840.862	-2.2771	5.073e-10	3.75693e-09	MCM6	minichromosome maintenance complex component 6	4175
V2HS_136744	92.4034	187.239	2.0162	4.85218e-10	3.60078e-09	VCPIP1	valosin containing protein (p97)/p47 complex interacting protein 1	80124
V2HS_191020	465.607	232.952	-2.01589	1.74536e-10	1.36976e-09	LOC100129975, LOC284393, LOC285176, LOC389342, RPL10	ribosomal protein L10| similar to QM protein| similar to ribosomal protein L10| similar to QM protein| similar to ribosomal protein L10	6134, 284393, 285176, 389342, 100129975
V2HS_173165	673.186	191.786	-3.40407	1.27892e-10	1.00917e-09	HNF4G	hepatocyte nuclear factor 4, gamma	3174
V2HS_31839	1023.34	428.849	-2.37049	9.68876e-11	7.7211e-10	S100A8	S100 calcium binding protein A8	6279
V2HS_132477	130.902	314.253	2.43795	6.56077e-11	5.35833e-10	ADRBK1	adrenergic, beta, receptor kinase 1	156
V2HS_28915	104.232	49.5971	-2.1028	3.00424e-11	2.53972e-10	BTLA	B and T lymphocyte associated	151888
V2HS_114904	296.842	118.705	-2.43429	2.41904e-11	2.06676e-10	PCF11	PCF11, cleavage and polyadenylation factor subunit, homolog (S. cerevisiae)	51585
V2HS_192233	805.196	314.867	-2.56877	6.26158e-12	5.60827e-11	ETV1	ets variant 1	2115
V2HS_62672	690.624	131.28	-5.09427	4.63886e-12	4.22288e-11	LMNB1	lamin B1	4001
V2HS_113732	1824.11	425.856	-4.33839	1.33826e-12	1.29491e-11	EN2	engrailed homeobox 2	2020
V2HS_275106	1040.77	464.989	-2.22849	1.11817e-12	1.09071e-11	LALBA	lactalbumin, alpha-	3906
V2HS_151858	57.3466	26.61	-2.15648	9.21048e-13	9.03302e-12	MN1	meningioma (disrupted in balanced translocation) 1	4330
V2HS_176501	567.906	177.292	-3.20249	8.32593e-13	8.18773e-12	RNF186	ring finger protein 186	54546
V2HS_194223	216.108	84.5109	-2.5703	4.542e-13	4.55158e-12	LOC347292, RPL36	ribosomal protein L36| similar to ribosomal protein L36	25873, 347292
V2HS_155624	324.094	122.791	-2.63699	4.37926e-13	4.4024e-12	IPO9	importin 9	55705
V2HS_262096	719.384	273.806	-2.61908	2.73767e-13	2.78311e-12	TUBB4	tubulin, beta 4	10382
V2HS_47787	1250.13	487.915	-2.58151	2.60078e-13	2.64767e-12	PRPF4B	PRP4 pre-mRNA processing factor 4 homolog B (yeast)	8899
V2HS_262212	173.346	382.538	2.20868	8.27277e-14	8.79347e-13	SNX21	sorting nexin family member 21	90203
V2HS_240913	3465.49	1715.73	-2.02771	2.28205e-14	2.57327e-13	SMARCA5, Smarca5	SWI/SNF related, matrix associated, actin dependent regulator of chromatin, subfamily a, member 5, SWI/SNF related, matrix associated, actin dependent regulator of chromatin, subfamily a, member 5	8467, 93762
V2HS_45309	4559.57	1928.91	-2.38793	1.95923e-14	2.22662e-13	MIA3	melanoma inhibitory activity family, member 3	375056
V2HS_200667	2085.69	861.706	-2.41935	1.67186e-14	1.92424e-13	MCM7	minichromosome maintenance complex component 7	4176
V2HS_72135	470.044	225.87	-2.06979	1.63596e-14	1.88592e-13	LOC100128525, UQCRFS1	ubiquinol-cytochrome c reductase, Rieske iron-sulfur polypeptide 1| similar to hCG1641472	7386, 100128525
V2HS_150973	2912.23	1167.6	-2.47976	1.42192e-14	1.64706e-13	CSNK1A1	casein kinase 1, alpha 1	1452
V2HS_42976	234.888	89.7259	-2.60161	2.74949e-15	3.36836e-14	PRPF6	PRP6 pre-mRNA processing factor 6 homolog (S. cerevisiae)	24148
V2HS_111552	916.994	407.376	-2.23431	1.2568e-15	1.58537e-14	IL15	interleukin 15	3600
V2HS_230375	279.454	72.6391	-3.86409	1.12692e-15	1.42402e-14	UTP11L, Utp11l	UTP11-like, U3 small nucleolar ribonucleoprotein, (yeast), UTP11-like, U3 small nucleolar ribonucleoprotein, (yeast)	51118, 170669
V2HS_35950	418.924	165.701	-2.50643	7.68006e-16	9.91276e-15	SFRS11	splicing factor, arginine/serine-rich 11	9295
V2HS_242534	320.039	143.622	-2.2224	6.80827e-16	8.8827e-15	ERH	enhancer of rudimentary homolog (Drosophila)	2079
V2HS_251214	1203.06	465.015	-2.62878	5.28215e-16	6.94171e-15	MAEA	macrophage erythroblast attacher	10296
V2HS_182151	455.263	204.003	-2.19174	4.92179e-16	6.5036e-15	ERCC6	excision repair cross-complementing rodent repair deficiency, complementation group 6	2074
V2HS_93830	2457.69	1009.22	-2.44468	4.86419e-16	6.44134e-15	RPS20, TMEM70, 100043278, EG245676, LOC100046888, LOC675813, Rps20, LOC501769, LOC689970, RGD1562259, RGD1562725, RGD1563124, RGD1563636, Rps20	ribosomal protein S20| transmembrane protein 70, ribosomal protein S20| predicted gene, EG245676| similar to 40S ribosomal protein S20| predicted gene, 100043278| similar to ribosomal protein S20, ribosomal protein S20| similar to 40S ribosomal protein S20| similar to 40S ribosomal protein S20| similar to 40S ribosomal protein S20| similar to 40S ribosomal protein S20| similar to 40S ribosomal pr…	6224, 54968, 67427, 122772, 245676, 292466, 500451, 500559, 500817, 501769, 675813, 689970, 100043278, 100046888
V2HS_269996	636.707	174.527	-3.6605	3.28821e-16	4.42592e-15	RPL7A	ribosomal protein L7a	6130
V2HS_256402	2670.45	1109.88	-2.4207	2.64055e-16	3.58757e-15	MOBKL3	MOB1, Mps One Binder kinase activator-like 3 (yeast)	25843
V2HS_5780	623.014	295.233	-2.1103	2.51908e-16	3.42898e-15	ARPC4	actin related protein 2/3 complex, subunit 4, 20kDa	10093
V2HS_95865	622.881	119.893	-4.97376	1.29338e-16	1.80474e-15	LOC100130960, LOC400061, TINP1	TGF beta-inducible nuclear protein 1| hypothetical gene supported by NM_014886| similar to CDK105	10412, 400061, 100130960
V2HS_68015	64.6483	146.211	2.21241	1.15052e-16	1.61162e-15	IL27RA	interleukin 27 receptor, alpha	9466
V2HS_172065	760.497	294.748	-2.57072	7.12097e-17	1.00922e-15	YY1, Yy1	YY1 transcription factor, YY1 transcription factor	7528, 22632
V2HS_96951	484.027	135.518	-3.75842	5.99485e-17	8.52968e-16	OPA1	optic atrophy 1 (autosomal dominant)	4976
V2HS_55791	5674.34	2572.73	-2.2237	9.64505e-18	1.44936e-16	TAF1A	TATA box binding protein (TBP)-associated factor, RNA polymerase I, A, 48kDa	9015
V2HS_170770	703.747	295.162	-2.37547	6.58157e-18	9.99403e-17	PSMC2	proteasome (prosome, macropain) 26S subunit, ATPase, 2	5701
V2HS_73382	962.219	479.79	-2.02289	3.69351e-18	5.69226e-17	SAMM50	sorting and assembly machinery component 50 homolog (S. cerevisiae)	25813
V2HS_181820	702.464	293.038	-2.37865	3.50323e-18	5.41054e-17	TMEM61	transmembrane protein 61	199964
V2HS_238899	5708.74	1817.12	-3.13354	7.67863e-19	1.24722e-17	DDX47	DEAD (Asp-Glu-Ala-Asp) box polypeptide 47	51202
V2HS_41029	1888.1	641.709	-2.93052	6.86461e-19	1.12003e-17	ATP6V0D1	ATPase, H+ transporting, lysosomal 38kDa, V0 subunit d1	9114
V2HS_263147	1290.24	530.53	-2.4084	3.70889e-19	6.12052e-18	XRN2	5'-3' exoribonuclease 2	22803
V2HS_273469	537.42	162.65	-3.01843	1.78731e-19	2.99737e-18	RPL35A	ribosomal protein L35a	6165
V2HS_57663	708.517	141.218	-4.98431	1.2004e-19	2.03197e-18	RSPH1	radial spoke head 1 homolog (Chlamydomonas)	89765
V2HS_250612	1394.81	480.427	-2.89316	8.52608e-20	1.4673e-18	TUBGCP3	tubulin, gamma complex associated protein 3	10426
V2HS_202817	613.933	206.311	-2.95566	7.264e-20	1.25608e-18	EIF6	eukaryotic translation initiation factor 6	3692
V2HS_157038	980.388	399.162	-2.4609	3.84541e-20	6.72993e-19	NUP43	nucleoporin 43kDa	348995
V2HS_197897	642.375	200.368	-3.20162	3.77241e-20	6.6182e-19	CCT8	chaperonin containing TCP1, subunit 8 (theta)	10694
V2HS_35745	151.012	319.901	2.11527	3.04856e-20	5.38753e-19	TMEM159	transmembrane protein 159	57146
V2HS_132885	1453.27	636.282	-2.30314	2.83212e-20	5.01729e-19	AUH	AU RNA binding protein/enoyl-Coenzyme A hydratase	549
V2HS_17729	472.922	211.492	-2.22701	1.49829e-20	2.67399e-19	EPRS, Eprs	glutamyl-prolyl-tRNA synthetase, glutamyl-prolyl-tRNA synthetase	2058, 289352
V2HS_202951	191.114	79.6851	-2.43983	1.44546e-20	2.58609e-19	NEK1	NIMA (never in mitosis gene a)-related kinase 1	4750
V2HS_251031	13.6598	1.72069	-5.17343	1.12077e-20	2.01016e-19	UBE2O	ubiquitin-conjugating enzyme E2O	63893
V2HS_137916	1569.96	705.436	-2.22041	1.0643e-20	1.91362e-19	ISG20L2	interferon stimulated exonuclease gene 20kDa-like 2	81875
V2HS_113386	635.087	284.425	-2.22973	6.76273e-21	1.23126e-19	DARS, Dars	aspartyl-tRNA synthetase, aspartyl-tRNA synthetase	1615, 226414
V2HS_25008	84.663	170.466	2.01896	4.52915e-21	8.32995e-20	ADAMTSL5	ADAMTS-like 5	339366
V2HS_196236	963.363	406.342	-2.35282	2.50478e-21	4.63032e-20	KCNMB3	potassium large conductance calcium-activated channel, subfamily M beta member 3	27094
V2HS_12469	715.592	338.128	-2.11268	1.87203e-21	3.48738e-20	RNF6	ring finger protein (C3H2C3 type) 6	6049
V2HS_53947	2001.87	903.202	-2.22895	1.29004e-21	2.44735e-20	LOC728900, P4HB	prolyl 4-hydroxylase, beta polypeptide| similar to prolyl 4-hydroxylase beta-subunit	5034, 728900
V2HS_174029	1594.52	647.173	-2.4842	1.20927e-21	2.30016e-20	RNF125	ring finger protein 125	54941
V2HS_131645	26.8767	12.0213	-2.20817	1.07223e-21	2.05029e-20	hCG_21078, RPL27A	ribosomal protein L27a| hCG21078	6157, 389435
V2HS_103737	507.753	240.297	-2.11508	9.28599e-22	1.79944e-20	LOC645884	similar to 40S ribosomal protein S7 (S8)	645884
V2HS_210161	249.285	87.5149	-2.87557	9.2339e-22	1.79416e-20	SPATA17	spermatogenesis associated 17	128153
V2HS_188616	2880.95	1236.7	-2.33845	5.54568e-22	1.0982e-20	SNRNP27	small nuclear ribonucleoprotein 27kDa (U4/U6.U5)	11017
V2HS_188269	1238.61	513.129	-2.41997	3.963e-22	7.95682e-21	RNF2, RNF2P	ring finger protein 2| ring finger protein 2 pseudogene	6045, 100132467
V2HS_39420	933.488	442.673	-2.11518	4.87594e-23	1.03353e-21	SLC17A6	solute carrier family 17 (sodium-dependent inorganic phosphate cotransporter), member 6	57084
V2HS_132487	414.581	120.315	-3.45887	4.68923e-23	9.96875e-22	AHSG	alpha-2-HS-glycoprotein	197
V2HS_245224	1412.97	462.384	-3.06956	1.00746e-23	2.18676e-22	THOC1	THO complex 1	9984
V2HS_92299	1377.96	568.526	-2.41627	6.91246e-24	1.51404e-22	PRNP	prion protein	5621
V2HS_118859	3638.27	1760.54	-2.06843	5.04853e-24	1.11133e-22	COPS8	COP9 constitutive photomorphogenic homolog subunit 8 (Arabidopsis)	10920
V2HS_47773	223.715	105.525	-2.11751	4.17608e-24	9.25911e-23	BUD31	BUD31 homolog (S. cerevisiae)	8896
V2HS_45266	2074.84	608.544	-3.41337	3.82274e-24	8.50177e-23	INCENP	inner centromere protein antigens 135/155kDa	3619
V2HS_98104	159.472	60.7546	-2.61166	2.39172e-24	5.35212e-23	TMEM189-UBE2V1, UBE2V1	ubiquitin-conjugating enzyme E2 variant 1| TMEM189-UBE2V1 readthrough transcript	7335, 387522
V2HS_262274	330.254	88.6558	-3.77105	1.5855e-24	3.58125e-23	SUV39H2	suppressor of variegation 3-9 homolog 2 (Drosophila)	79723
V2HS_252883	947.981	453.765	-2.08714	1.2861e-24	2.91408e-23	PWP1	PWP1 homolog (S. cerevisiae)	11137
V2HS_113615	109.562	235.415	2.1625	5.87179e-25	1.36907e-23	LPAR1	lysophosphatidic acid receptor 1	1902
V2HS_215061	982.293	334.385	-2.93652	5.53432e-25	1.29457e-23	DCTN3	dynactin 3 (p22)	11258
V2HS_59129	1767.63	815.303	-2.16919	2.01823e-25	4.75172e-24	HTR3C	5-hydroxytryptamine (serotonin) receptor 3, family member C	170572
V2HS_170848	1206.06	402.229	-3.02119	1.65692e-25	3.92663e-24	PSMD12	proteasome (prosome, macropain) 26S subunit, non-ATPase, 12	5718
V2HS_56676	299.578	619.765	2.06955	1.56898e-25	3.73046e-24	TESK1	testis-specific kinase 1	7016
V2HS_244554	1099.19	537.563	-2.05213	9.84018e-26	2.36295e-24	SYT14	synaptotagmin XIV	255928
V2HS_132809	1696.51	784.309	-2.1715	9.56031e-26	2.3034e-24	ATP5J	ATP synthase, H+ transporting, mitochondrial F0 complex, subunit F6	522
V2HS_97272	612.125	206.382	-2.98143	7.49291e-26	1.81741e-24	EXOSC3	exosome component 3	51010
V2HS_65151	357.466	88.0601	-4.14864	7.16006e-26	1.74252e-24	NEDD1, EG667510, Nedd1, Nedd1	neural precursor cell expressed, developmentally down-regulated 1, neural precursor cell expressed, developmentally down-regulated gene 1| predicted gene, EG667510, neural precursor cell expressed, developmentally down-regulated 1	17997, 121441, 299730, 667510
V2HS_91408	930.847	311.075	-3.02581	1.58473e-26	3.92275e-25	U2AF2, EG545519, U2af2, LOC690372, U2af2	U2 small nuclear RNA auxiliary factor 2, U2 small nuclear ribonucleoprotein auxiliary factor (U2AF) 2| predicted gene, EG545519, U2 small nuclear ribonucleoprotein auxiliary factor (U2AF) 2| similar to U2 (RNU2) small nuclear RNA auxiliary factor 2 isoform b	11338, 22185, 308335, 545519, 690372
V2HS_47912	46.3091	15.4504	-2.99368	2.23163e-27	5.67966e-26	MCM3AP	minichromosome maintenance complex component 3 associated protein	8888
V2HS_226979	1419.2	523.737	-2.72558	8.24235e-28	2.1277e-26	DHX9	DEAH (Asp-Glu-Ala-His) box polypeptide 9	1660
V2HS_231025	690.091	217.117	-3.21177	5.9866e-28	1.55094e-26	RRM2	ribonucleotide reductase M2 polypeptide	6241
V2HS_116931	156.295	339.378	2.17555	4.96366e-28	1.30463e-26	FZD5, Fzd5	frizzled homolog 5 (Drosophila), frizzled homolog 5 (Drosophila)	7855, 14367
V2HS_197134	2165.09	908.396	-2.37732	4.95147e-28	1.30463e-26	CA5B	carbonic anhydrase VB, mitochondrial	11238
V2HS_96949	2023.25	378.199	-5.34276	3.0212e-28	7.99899e-27	OPA1	optic atrophy 1 (autosomal dominant)	4976
V2HS_156301	3565.87	1629.4	-2.19223	1.51347e-28	4.02182e-27	VPS35	vacuolar protein sorting 35 homolog (S. cerevisiae)	55737
V2HS_175557	624.49	267.8	-2.30252	1.39607e-28	3.72354e-27	UTP6	UTP6, small subunit (SSU) processome component, homolog (yeast)	55813
V2HS_133372	3810.21	1829.18	-2.08386	4.18855e-29	1.13389e-27	INHBB	inhibin, beta B	3625
V2HS_133238	1137.57	439.409	-2.56971	1.95741e-29	5.33893e-28	IARS	isoleucyl-tRNA synthetase	3376
V2HS_191980	1089.5	278.969	-3.90443	6.53896e-30	1.81783e-28	CSE1L	CSE1 chromosome segregation 1-like (yeast)	1434
V2HS_262545	1112.81	493.319	-2.23453	5.89722e-30	1.65214e-28	EIF2S2, Eif2s2, ENSMUSG00000052825, LOC100046208, Eif2s2	eukaryotic translation initiation factor 2, subunit 2 beta, 38kDa, eukaryotic translation initiation factor 2, subunit 2 (beta)| predicted gene, ENSMUSG00000052825| similar to Eif2s2 protein, eukaryotic translation initiation factor 2, subunit 2 (beta)	8894, 67204, 296302, 100040220, 100046208
V2HS_172057	615.441	242.585	-2.5476	4.39909e-30	1.23722e-28	XPO1, Xpo1	exportin 1 (CRM1 homolog, yeast), exportin 1, CRM1 homolog (yeast)	7514, 103573
V2HS_88826	2474.92	1084.44	-2.29408	3.14148e-30	8.86977e-29	CDK4	cyclin-dependent kinase 4	1019
V2HS_68244	687.516	172.952	-3.9704	1.41701e-30	4.0462e-29	MED23	mediator complex subunit 23	9439
V2HS_205930	1406.09	675.11	-2.0875	2.97508e-31	8.60155e-30	ISCU	iron-sulfur cluster scaffold homolog (E. coli)	23479
V2HS_198161	284.431	88.2067	-3.27047	1.85505e-31	5.42846e-30	ZMYM5	zinc finger, MYM-type 5	9205
V2HS_250302	855.662	256.378	-3.35508	1.16657e-31	3.44162e-30	NKX2-8	NK2 homeobox 8	26257
V2HS_28281	987.221	286.228	-3.44522	7.51435e-32	2.23513e-30	COPS2	COP9 constitutive photomorphogenic homolog subunit 2 (Arabidopsis)	9318
V2HS_137340	5843.86	2420.55	-2.40824	6.68959e-32	1.99803e-30	TRIB1	tribbles homolog 1 (Drosophila)	10221
V2HS_235720	2806.41	1159.44	-2.41515	5.83376e-32	1.74964e-30	GABBR1	gamma-aminobutyric acid (GABA) B receptor, 1	2550
V2HS_151	2410.97	539.771	-4.45571	1.06401e-32	3.28661e-31	PSMD14	proteasome (prosome, macropain) 26S subunit, non-ATPase, 14	10213
V2HS_23804	58.1869	23.7852	-2.46464	6.06241e-33	1.88065e-31	EIF3H, Eif3h, LOC362695	eukaryotic translation initiation factor 3, subunit H, eukaryotic translation initiation factor 3, subunit H| similar to eukaryotic translation initiation factor 3, subunit 3 gamma, 40kDa	8667, 299899, 362695
V2HS_44478	1688.42	520.187	-3.216	5.50503e-33	1.7151e-31	PARP15	poly (ADP-ribose) polymerase family, member 15	165631
V2HS_229617	2336.8	576.556	-4.01773	3.33147e-34	1.07981e-32	COPS4	COP9 constitutive photomorphogenic homolog subunit 4 (Arabidopsis)	51138
V2HS_220312	1363.48	656.835	-2.07674	3.00655e-34	9.78889e-33	UQCRC2	ubiquinol-cytochrome c reductase core protein II	7385
V2HS_78759	817.261	378.481	-2.16552	1.71814e-34	5.67065e-33	PNRC1	proline-rich nuclear receptor coactivator 1	10957
V2HS_131582	679.965	274.451	-2.48302	1.16385e-34	3.87664e-33	FAM21C, LOC388344, RPL13	ribosomal protein L13| family with sequence similarity 21, member C| ribosomal protein L13 pseudogene	6137, 253725, 388344
V2HS_169877	4063.92	1303.89	-3.11984	8.92048e-35	2.98506e-33	PFDN4	prefoldin subunit 4	5203
V2HS_196358	3229.06	1565.95	-2.05781	6.58582e-35	2.22441e-33	LOC100130199, LOC645771, PARP4	poly (ADP-ribose) polymerase family, member 4| similar to hCG1793351| hypothetical protein LOC100130199	143, 645771, 100130199
V2HS_153429	462.516	201.819	-2.30509	5.86424e-35	1.98999e-33
V2HS_130503	1152.74	479.875	-2.40394	2.3297e-35	7.9806e-34	PCTK3, Pip5k3	PCTAIRE protein kinase 3, phosphatidylinositol-3-phosphate/phosphatidylinositol 5-kinase, type III	5129, 316457
V2HS_224577	2181.75	561.757	-3.86334	1.8845e-35	6.48627e-34	DARS	aspartyl-tRNA synthetase	1615
V2HS_174233	520.522	259.524	-2.01728	1.10772e-35	3.83091e-34	BANP	BTG3 associated nuclear protein	54971
V2HS_97570	1576.25	565.734	-2.76808	6.48038e-36	2.2738e-34	NIP7	nuclear import 7 homolog (S. cerevisiae)	51388
V2HS_91463	2248.35	973.747	-2.30065	3.55893e-36	1.26098e-34	EXOC3	exocyst complex component 3	11336
V2HS_19891	1872.48	933.014	-2.00691	1.83009e-36	6.5162e-35	SEPHS1	selenophosphate synthetase 1	22929
V2HS_38632	266.187	88.3546	-3.02004	1.1927e-36	4.31042e-35	CLDN2, Cldn2, Cldn2	claudin 2, claudin 2, claudin 2	9075, 12738, 300920
V2HS_64098	1466.67	610.97	-2.39755	7.39491e-37	2.68595e-35	UCRC	ubiquinol-cytochrome c reductase complex (7.2 kD)	29796
V2HS_178486	850.614	393.247	-2.1653	6.56519e-37	2.39663e-35	TPD52L3	tumor protein D52-like 3	89882
V2HS_24443	2296.17	921.753	-2.48017	3.70573e-37	1.37359e-35	USO1	USO1 homolog, vesicle docking protein (yeast)	8615
V2HS_68089	193.611	23.9002	-7.97225	1.14352e-37	4.32741e-36	SMC4	structural maintenance of chromosomes 4	10051
V2HS_247301	404.764	930.153	2.29817	8.50042e-38	3.23374e-36	SEC61A1	Sec61 alpha 1 subunit (S. cerevisiae)	29927
V2HS_59106	1611.16	416.479	-3.90198	7.01175e-38	2.69579e-36	MAGOH	mago-nashi homolog, proliferation-associated (Drosophila)	4116
V2HS_27915	3750.45	1359.05	-2.75005	6.62254e-38	2.55977e-36	MED7	mediator complex subunit 7	9443
V2HS_243379	676.176	168.15	-4.01354	4.51489e-38	1.7545e-36	GTPBP4, Gtpbp4, Gtpbp4, LOC295122, LOC299312, LOC683324	GTP binding protein 4, GTP binding protein 4, GTP binding protein 4| similar to G protein-binding protein CRFG| similar to G protein-binding protein CRFG| similar to Nucleolar GTP-binding protein 1 (Chronic renal failure gene protein) (GTP-binding protein NGB)	23560, 69237, 114300, 295122, 299312, 683324
V2HS_190374	1403.46	216.761	-6.50498	3.9154e-38	1.52976e-36	LSM3	LSM3 homolog, U6 small nuclear RNA associated (S. cerevisiae)	27258
V2HS_272934	1812.37	562.204	-3.22816	3.3011e-38	1.29676e-36	NARG1	NMDA receptor regulated 1	80155
V2HS_160970	650.707	236.256	-2.75423	3.15425e-38	1.24584e-36	EIF2B5	eukaryotic translation initiation factor 2B, subunit 5 epsilon, 82kDa	8893
V2HS_53719	2405.08	1077.65	-2.22991	1.63644e-38	6.53491e-37	CNTNAP2	contactin associated protein-like 2	26047
V2HS_70492	208.767	511.72	2.44027	6.73022e-39	2.70256e-37	HPS4	Hermansky-Pudlak syndrome 4	89781
V2HS_174108	168.459	373.001	2.21235	6.65613e-40	2.73355e-38	TRNAU1AP	tRNA selenocysteine 1 associated protein 1	54952
V2HS_149712	964.134	199.846	-4.89504	5.57584e-40	2.30298e-38	CPSF6, Cpsf6	cleavage and polyadenylation specific factor 6, 68kDa, cleavage and polyadenylation specific factor 6	11052, 432508
V2HS_170791	966.173	350.529	-2.75549	1.1053e-40	4.64483e-39	PSMC6	proteasome (prosome, macropain) 26S subunit, ATPase, 6	5706
V2HS_49436	704.391	259.274	-2.70394	8.81543e-41	3.72619e-39	SART1	squamous cell carcinoma antigen recognized by T cells	9092
V2HS_152154	590.712	264.733	-2.22863	5.87424e-41	2.49759e-39	NCBP1	nuclear cap binding protein subunit 1, 80kDa	4686
V2HS_196465	2162.54	786.187	-2.76108	3.9256e-41	1.67895e-39	HSPA8	heat shock 70kDa protein 8	3312
V2HS_257617	477.631	128.999	-3.67774	2.16893e-41	9.33156e-40	RTF1, 6720473M08Rik	Rtf1, Paf1/RNA polymerase II complex component, homolog (S. cerevisiae), RIKEN cDNA 6720473M08 gene	23168, 320121
V2HS_235684	993.883	370.302	-2.69532	9.21073e-42	3.98654e-40	ANAPC1, RGPD1	anaphase promoting complex subunit 1| RANBP2-like and GRIP domain containing 1	64682, 400966
V2HS_230816	318.75	122.48	-2.63319	7.4437e-42	3.26079e-40	SRD5A2	steroid-5-alpha-reductase, alpha polypeptide 2 (3-oxo-5 alpha-steroid delta 4-dehydrogenase alpha 2)	6716
V2HS_95563	536.441	1215.4	2.25962	3.52286e-42	1.55264e-40	CDC42BPA	CDC42 binding protein kinase alpha (DMPK-like)	8476
V2HS_94794	2414.4	1102.35	-2.18631	3.37433e-42	1.4963e-40	RBBP6	retinoblastoma binding protein 6	5930
V2HS_202529	302.209	140.3	-2.15127	3.04642e-42	1.35923e-40	HIPK1	homeodomain interacting protein kinase 1	204851
V2HS_28220	55.9611	20.5212	-2.70899	1.02295e-43	4.67967e-42	TGM5	transglutaminase 5	9333
V2HS_119689	1415.51	533.797	-2.65935	9.24857e-44	4.25788e-42	TP53INP2	tumor protein p53 inducible nuclear protein 2	58476
V2HS_218018	468.274	232.232	-2.02331	6.44597e-44	2.98663e-42	DHX29	DEAH (Asp-Glu-Ala-His) box polypeptide 29	54505
V2HS_19708	1575.65	515.259	-3.04068	3.78351e-44	1.76434e-42	PLK1	polo-like kinase 1 (Drosophila)	5347
V2HS_78649	1038.53	328.047	-3.14808	3.08286e-44	1.44694e-42	ADAMTSL2, LOC653348	ADAMTS-like 2| similar to ADAMTS-like 2	9719, 653348
V2HS_170129	157.396	42.9846	-3.65275	1.4013e-45	6.62e-44	PLRG1, Plrg1	pleiotropic regulator 1 (PRL1 homolog, Arabidopsis), pleiotropic regulator 1, PRL1 homolog (Arabidopsis)	5356, 60376
V2HS_32863	1067.87	379.318	-2.84226	1.4013e-45	6.62e-44	RFC4, Rfc4	replication factor C (activator 1) 4, 37kDa, replication factor C (activator 1) 4	5984, 106344
V2HS_149709	573.515	114.998	-4.97631	0	0	CPSF6	cleavage and polyadenylation specific factor 6, 68kDa	11052
V2HS_113667	511.023	226.132	-2.25649	0	0	EIF4A1	eukaryotic translation initiation factor 4A, isoform 1	1973
V2HS_199212	242.043	55.5332	-4.40596	0	0	CHERP	calcium homeostasis endoplasmic reticulum protein	10523
V2HS_60805	1428.47	520.634	-2.74501	0	0	EIF2S1, EG665041, Eif2s1, LOC675981, Eif2s1, LOC364604, LOC364984	eukaryotic translation initiation factor 2, subunit 1 alpha, 35kDa, eukaryotic translation initiation factor 2, subunit 1 alpha| predicted gene, EG665041| similar to Eukaryotic translation initiation factor 2 subunit 1 (Eukaryotic translation initiation factor 2 alpha subunit) (eIF-2-alpha) (EIF-2alpha) (EIF-2A), eukaryotic translation initiation factor 2, subunit 1 alpha| hypothetical gene suppo…	1965, 13665, 54318, 364604, 364984, 665041, 675981
V2HS_223079	1521.81	328.246	-4.6756	0	0	PSMD12	proteasome (prosome, macropain) 26S subunit, non-ATPase, 12	5718
V2HS_20625	2323.22	510.064	-4.52624	0	0	LOC100130289, LOC100130932, SNRPG	small nuclear ribonucleoprotein polypeptide G| similar to Sm protein G| Small nuclear ribonucleoprotein G-like protein	6637, 100130289, 100130932
V2HS_199068	2317.01	620.209	-3.73714	0	0	DCTN2	dynactin 2 (p50)	10540
V2HS_113499	3748.17	1095	-3.43241	0	0	DYNC1I2, LOC728532	dynein, cytoplasmic 1, intermediate chain 2| similar to cytoplasmic dynein intermediate chain 2C	1781, 728532
V2HS_68796	2308.89	679.749	-3.39632	0	0	GRAP2	GRB2-related adaptor protein 2	9402
V2HS_214684	1566.32	583.81	-2.66934	0	0
V2HS_211591	1641.05	385.756	-4.25323	0	0	TBCD	tubulin folding cofactor D	6904
V2HS_170340	505.646	90.861	-5.56242	0	0	PPP2CA	protein phosphatase 2 (formerly 2A), catalytic subunit, alpha isoform	5515
V2HS_192755	194.652	37.2366	-5.39035	0	0	ATP5A1	ATP synthase, H+ transporting, mitochondrial F1 complex, alpha subunit 1, cardiac muscle	498
V2HS_262285	449.544	107.619	-4.16625	0	0	EXOSC4	exosome component 4	54512
V2HS_165534	1875.47	284.196	-6.58654	0	0	SPINK6	serine peptidase inhibitor, Kazal type 6	404203
V2HS_269411	2154.07	869.201	-2.47741	0	0	GDF2	growth differentiation factor 2	2658
V2HS_253498	1432.75	296.153	-4.81589	0	0	ISCU	iron-sulfur cluster scaffold homolog (E. coli)	23479
V2HS_114707	846.817	345.925	-2.45064	0	0	GLTSCR2	glioma tumor suppressor candidate region gene 2	29997
V2HS_97241	828.542	156.995	-5.2691	0	0	UTP11L	UTP11-like, U3 small nucleolar ribonucleoprotein, (yeast)	51118
V2HS_179884	873.437	1958.21	2.24128	0	0	PDP2	pyruvate dehydrogenase phosphatase isoenzyme 2	57546
V2HS_73641	3229.12	1545.83	-2.08855	0	0	RASGRP3	RAS guanyl releasing protein 3 (calcium and DAG-regulated)	25780
V2HS_275263	2445.05	590.726	-4.13946	0	0	TXN	thioredoxin	7295
V2HS_152610	2003.02	946.51	-2.11713	0	0	PRDX1, Prdx1, LOC679528, Prdx1	peroxiredoxin 1, peroxiredoxin 1, peroxiredoxin 1| similar to peroxiredoxin 1	5052, 18477, 117254, 679528
V2HS_178381	1633.05	281.357	-5.8673	0	0	SNX21	sorting nexin family member 21	90203
V2HS_112634	1687.71	253.498	-6.65434	0	0	BUB1B	budding uninhibited by benzimidazoles 1 homolog beta (yeast)	701
V2HS_23868	896.272	238.042	-3.73511	0	0	EIF3F	eukaryotic translation initiation factor 3, subunit F	8665
V2HS_136909	2705.98	857.771	-3.14769	0	0	NARG1	NMDA receptor regulated 1	80155
V2HS_98171	1601.74	473.384	-3.38533	0	0	ANAPC1, LOC100134301	anaphase promoting complex subunit 1| hypothetical protein LOC100134301	64682, 100134301
V2HS_132335	135.756	282.902	2.08334	0	0	IL18	interleukin 18 (interferon-gamma-inducing factor)	3606
V2HS_113384	746.787	323.318	-2.31158	0	0	DARS, Dars	aspartyl-tRNA synthetase, aspartyl-tRNA synthetase	1615, 226414
V2HS_226358	2590.59	1132.33	-2.28866	0	0	OVCH2	ovochymase 2	341277
V2HS_262360	393.944	103.76	-3.82416	0	0	TCOF1	Treacher Collins-Franceschetti syndrome 1	6949
V2HS_74023	257.975	96.7327	-2.6673	0	0	SART3	squamous cell carcinoma antigen recognized by T cells 3	9733
V2HS_198819	541.517	143.45	-3.76306	0	0	TACC3	transforming, acidic coiled-coil containing protein 3	10460
V2HS_256442	1833.06	706.57	-2.59097	0	0	CD36	CD36 molecule (thrombospondin receptor)	948
V2HS_20974	343.141	108.501	-3.14853	0	0	SPATA5, Spata5, Spata5	spermatogenesis associated 5, spermatogenesis associated 5, spermatogenesis associated 5	57815, 166378, 361935
V2HS_229542	2303.29	818.643	-2.81205	0	0	UTP11L, Utp11l	UTP11-like, U3 small nucleolar ribonucleoprotein, (yeast), UTP11-like, U3 small nucleolar ribonucleoprotein, (yeast)	51118, 170669
V2HS_170736	360.662	147.995	-2.44151	0	0	PSMB5	proteasome (prosome, macropain) subunit, beta type, 5	5693
V2HS_92913	165.804	70.4758	-2.35187	0	0	IFNGR1	interferon gamma receptor 1	3459
V2HS_198101	968.189	273.099	-3.53729	0	0	RPL35	ribosomal protein L35	11224
V2HS_228652	3079.01	626.929	-4.90702	0	0	POLR1A	polymerase (RNA) I polypeptide A, 194kDa	25885
V2HS_179237	64.7603	22.2019	-2.89318	0	0	OAF, ZFYVE20	zinc finger, FYVE domain containing 20| OAF homolog (Drosophila)	64145, 220323
V2HS_17726	1707.28	185.589	-9.11696	0	0	EPRS, Eprs, LOC633677	glutamyl-prolyl-tRNA synthetase, glutamyl-prolyl-tRNA synthetase| similar to Bifunctional aminoacyl-tRNA synthetase	2058, 107508, 633677
V2HS_36333	4002.44	877.975	-4.55199	0	0	PLXNB3	plexin B3	5365
V2HS_13708	2881.34	1320.84	-2.17936	0	0	RNF7	ring finger protein 7	9616
V2HS_151103	1510.9	370.698	-4.05696	0	0	DBT	dihydrolipoamide branched chain transacylase E2	1629
V2HS_41485	543.136	1186.46	2.18412	0	0	RASAL1	RAS protein activator like 1 (GAP1 like)	8437
V2HS_192061	601.218	218.815	-2.73909	0	0	HSPE1, LOC100132346	heat shock 10kDa protein 1 (chaperonin 10)| similar to chaperonin 10	3336, 100132346
V2HS_225046	2274.03	723.531	-3.14206	0	0	DKC1	dyskeratosis congenita 1, dyskerin	1736
V2HS_93887	1102.89	399.738	-2.74855	0	0	RRM2	ribonucleotide reductase M2 polypeptide	6241
V2HS_113622	867.962	279.871	-3.09894	0	0	EEF1A1, EEF1AL9, HNRPA1P5, LOC100130211, LOC644604, LOC645693, 635593, 670994, Eef1a1, EG244710, EG545262, EG620659, EG625054, EG627543, EG627792, EG633120, LOC100044496, LOC100048237, Eef1a1, LOC362075, LOC364172, LOC364713, LOC366442, LOC366878, RGD1566344	eukaryotic translation elongation factor 1 alpha 1| eukaryotic translation elongation factor 1 alpha-like 9 pseudogene| similar to rCG25445| hypothetical LOC645693| heterogeneous nuclear ribonucleoprotein A1 pseudogene 5| eukaryotic translation elongation factor 1 alpha 1 pseudogene, eukaryotic translation elongation factor 1 alpha 1| predicted gene, EG244710| predicted gene, EG545262| predicted …	1915, 13627, 171361, 244710, 310360, 362075, 364172, 364713, 366442, 366878, 440595, 545262, 620659, 625054, 627543, 627792, 633120, 635593, 644604, 645693, 664721, 670994, 100044496, 100048237, 100130211
V2HS_131680	1130.32	345.587	-3.29763	0	0	RPL38	ribosomal protein L38	6169
V2HS_273001	2942.75	963.869	-3.06559	0	0	EIF1AP1, EIF1AX, Eif1a	eukaryotic translation initiation factor 1A, X-linked| eukaryotic translation initiation factor 1A pseudogene 1, eukaryotic translation initiation factor 1A	1964, 13664, 280661
V2HS_5722	483.364	225.498	-2.14352	0	0	TUBGCP3	tubulin, gamma complex associated protein 3	10426
V2HS_219836	905.715	240.686	-3.76216	0	0	XPO1	exportin 1 (CRM1 homolog, yeast)	7514
V2HS_96438	5970.45	2183.53	-2.72894	0	0	BRP44	brain protein 44	25874
V2HS_117952	498.472	196.215	-2.53481	0	0	CEP192	centrosomal protein 192kDa	55125
V2HS_151130	1120.81	465.758	-2.405	0	0	DDB1, Ddb1, Ddb1	damage-specific DNA binding protein 1, 127kDa, damage specific DNA binding protein 1, damage-specific DNA binding protein 1	1642, 13194, 64470
V2HS_241382	4865.13	1422.23	-3.43686	0	0	PRPF18	PRP18 pre-mRNA processing factor 18 homolog (S. cerevisiae)	8559
V2HS_171279	1312.56	336.895	-3.91016	0	0	RBBP7	retinoblastoma binding protein 7	5931
V2HS_135441	3419.8	1557.51	-2.19697	0	0	ESF1	ESF1, nucleolar pre-rRNA processing protein, homolog (S. cerevisiae)	51575
V2HS_87233	845.812	261.344	-3.23616	0	0	LOC653877, UTP20	UTP20, small subunit (SSU) processome component, homolog (yeast)| similar to Down-regulated in metastasis protein (Key-1A6 protein) (Novel nucleolar protein 73) (NNP73)	27340, 653877
V2HS_41604	2127.81	785.135	-2.71577	0	0	BAT1, Bat1a, LOC100045318	HLA-B associated transcript 1, HLA-B-associated transcript 1A| similar to HLA-B associated transcript 1	7919, 53817, 100045318
V2HS_19374	1692.15	652.768	-2.58756	0	0	ZC3H18	zinc finger CCCH-type containing 18	124245
V2HS_87229	1790.52	398.345	-4.49237	0	0	PRPF19	PRP19/PSO4 pre-mRNA processing factor 19 homolog (S. cerevisiae)	27339
V2HS_80612	224.242	46.9485	-4.62614	0	0	MDN1	MDN1, midasin homolog (yeast)	23195
V2HS_168753	1465.4	451.638	-3.2433	0	0	LOC100131785, LOC100134537, RNF181, Rnf181	ring finger protein 181| hypothetical LOC100131785| hypothetical LOC100134537, ring finger protein 181	51255, 66510, 100131785, 100134537
V2HS_118063	1184.96	407.131	-2.91591	0	0	UTP15, Utp15, Utp15	UTP15, U3 small nucleolar ribonucleoprotein, homolog (S. cerevisiae), UTP15, U3 small nucleolar ribonucleoprotein, homolog (yeast), UTP15, U3 small nucleolar ribonucleoprotein, homolog (S. cerevisiae)	84135, 105372, 310019
V2HS_16882	943.139	428.496	-2.20624	0	0	LOC100133481, PSPH, PSPHL	phosphoserine phosphatase| phosphoserine phosphatase-like| similar to phosphoserine phosphatase	5723, 8781, 100133481
V2HS_76819	9394.54	3352.08	-2.80208	0	0	SGCG	sarcoglycan, gamma (35kDa dystrophin-associated glycoprotein)	6445
V2HS_115234	2899.27	694.668	-4.17534	0	0	RAB23	RAB23, member RAS oncogene family	51715
V2HS_203477	2777.58	1010.37	-2.75035	0	0	YME1L1	YME1-like 1 (S. cerevisiae)	10730
V2HS_112730	333.64	693.403	2.07808	0	0	CASP8	caspase 8, apoptosis-related cysteine peptidase	841
V2HS_171719	1574.17	512.736	-3.06926	0	0	UBA1	ubiquitin-like modifier activating enzyme 1	7317
V2HS_118066	915.149	282.794	-3.23578	0	0	UTP15	UTP15, U3 small nucleolar ribonucleoprotein, homolog (S. cerevisiae)	84135
V2HS_68092	2065.11	268.748	-7.66757	0	0	SMC4	structural maintenance of chromosomes 4	10051
V2HS_15118	815.877	361.569	-2.25168	0	0	OSGIN2	oxidative stress induced growth inhibitor family member 2	734
V2HS_94714	1865.86	916.794	-2.03359	0	0	HCN2, LOC100134399, Hcn2	hyperpolarization activated cyclic nucleotide-gated potassium channel 2| similar to hyperpolarization activated cyclic nucleotide-gated potassium channel 2, hyperpolarization-activated, cyclic nucleotide-gated K+ 2	610, 15166, 100134399
V2HS_153803	2194.86	832.852	-2.63196	0	0	SKP1, TCEB1P	S-phase kinase-associated protein 1| transcription elongation factor B (SIII), polypeptide 1 pseudogene	6500, 6922
V2HS_70781	2199.12	835.699	-2.63184	0	0	RACGAP1	Rac GTPase activating protein 1	29127
V2HS_229531	1514.28	366.582	-4.12913	0	0	RPS25	ribosomal protein S25	6230
V2HS_96255	917.582	380.537	-2.40936	0	0	DIS3	DIS3 mitotic control homolog (S. cerevisiae)	22894
V2HS_172576	195.673	62.6432	-3.11708	0	0	CDC45L	CDC45 cell division cycle 45-like (S. cerevisiae)	8318
V2HS_20975	1492.66	380.153	-3.95866	0	0	SPATA5	spermatogenesis associated 5	166378
V2HS_277826	817.783	331.155	-2.46665	0	0	POLR1B	polymerase (RNA) I polypeptide B, 128kDa	84172
V2HS_112867	613.388	280.971	-2.18301	0	0	CDC5L	CDC5 cell division cycle 5-like (S. pombe)	988
V2HS_41638	8424.37	1671.98	-5.03036	0	0	PABPN1	poly(A) binding protein, nuclear 1	8106
V2HS_93318	938.58	267.305	-3.51011	0	0	COL17A1	collagen, type XVII, alpha 1	1308
V2HS_227951	1773.97	599.09	-2.9656	0	0	GATA3	GATA binding protein 3	2625
V2HS_85329	334.112	98.212	-3.3971	0	0	DNTTIP2	deoxynucleotidyltransferase, terminal, interacting protein 2	30836
V2HS_173828	1106.23	225.232	-4.94096	0	0	RPP25	ribonuclease P/MRP 25kDa subunit	54913
V2HS_180872	2673.14	1304.52	-2.04778	0	0	H2BFM, H2BFWT	H2B histone family, member W, testis-specific| H2B histone family, member M	158983, 286436
V2HS_97292	719.952	250.806	-2.8669	0	0	SF3B14	splicing factor 3B, 14 kDa subunit	51639
V2HS_57443	1840.02	909.644	-2.02333	0	0	NKG7	natural killer cell group 7 sequence	4818
V2HS_19281	5236.95	2380.35	-2.19757	0	0	PWP2	PWP2 periodic tryptophan protein homolog (yeast)	5822
V2HS_112869	1725.56	612.25	-2.82443	0	0	CDC5L	CDC5 cell division cycle 5-like (S. pombe)	988
V2HS_32160	249.077	86.898	-2.86383	0	0	MST075, RPA1	replication protein A1, 70kDa| MSTP075	6117, 100132299
V2HS_199027	644.535	220.798	-2.91006	0	0	SLC35B1	solute carrier family 35, member B1	10237
V2HS_87173	1630.88	454.148	-3.56611	0	0	RRS1	RRS1 ribosome biogenesis regulator homolog (S. cerevisiae)	23212
V2HS_60546	362.425	111.962	-3.20728	0	0	DHX38	DEAH (Asp-Glu-Ala-His) box polypeptide 38	9785
V2HS_49655	3545.5	1720.87	-2.06144	0	0	FMR1NB	fragile X mental retardation 1 neighbor	158521
V2HS_171144	1015.34	306.689	-3.30509	0	0	RAB5B	RAB5B, member RAS oncogene family	5869
V2HS_65707	1128.47	377.084	-2.98746	0	0	SLC4A5	solute carrier family 4, sodium bicarbonate cotransporter, member 5	57835
V2HS_39612	903.57	284.267	-3.17494	0	0	SNX20	sorting nexin 20	124460
V2HS_113984	4279.4	871.324	-4.93881	0	0	KDSR	3-ketodihydrosphingosine reductase	2531
V2HS_268518	1963.87	400.158	-4.89577	0	0	UTP18	UTP18, small subunit (SSU) processome component, homolog (yeast)	51096
V2HS_265999	9053.51	2499.9	-3.61699	0	0	GSPT1	G1 to S phase transition 1	2935
V2HS_64365	3257.82	649.275	-5.04982	0	0	ABCA1	ATP-binding cassette, sub-family A (ABC1), member 1	19
V2HS_56692	304.277	23.942	-12.7633	0	0	STK4	serine/threonine kinase 4	6789
V2HS_224114	390.488	79.3658	-4.98608	0	0	PKD1L3	polycystic kidney disease 1-like 3	342372
V2HS_151453	1452.33	646.126	-2.24285	0	0	ERBB3	v-erb-b2 erythroblastic leukemia viral oncogene homolog 3 (avian)	2065
V2HS_136848	1005.35	417.188	-2.41295	0	0	THOC7	THO complex 7 homolog (Drosophila)	80145
V2HS_97238	1398.45	598.634	-2.33847	0	0	UTP11L, Utp11l	UTP11-like, U3 small nucleolar ribonucleoprotein, (yeast), UTP11-like, U3 small nucleolar ribonucleoprotein, (yeast)	51118, 170669
V2HS_55806	1661.39	437.383	-3.80675	0	0	GPR56	G protein-coupled receptor 56	9289
V2HS_113620	576.546	150.957	-3.80157	0	0	EEF1A1, EEF1AL7, EEF1AL9, HNRPA1P5, LOC644604, LOC728672	eukaryotic translation elongation factor 1 alpha 1| eukaryotic translation elongation factor 1 alpha-like 9 pseudogene| eukaryotic translation elongation factor 1 alpha-like 7| similar to rCG25445| heterogeneous nuclear ribonucleoprotein A1 pseudogene 5| similar to hCG2043493	1915, 440595, 441032, 644604, 664721, 728672
V2HS_136283	2844.26	1420.9	-2.00085	0	0	CEP97	centrosomal protein 97kDa	79598
V2HS_221995	1234.66	492.427	-2.50319	0	0	SLC25A3	solute carrier family 25 (mitochondrial carrier; phosphate carrier), member 3	5250
V2HS_176960	1476.34	699.503	-2.10653	0	0	RMI1	RMI1, RecQ mediated genome instability 1, homolog (S. cerevisiae)	80010
V2HS_151545	837.992	265.416	-3.15038	0	0	MAN2A1	mannosidase, alpha, class 2A, member 1	4124
V2HS_115479	2835.29	885.32	-3.19961	0	0	IPO11	importin 11	51194
V2HS_225149	542.676	195.552	-2.7749	0	0	DYNC1I2	dynein, cytoplasmic 1, intermediate chain 2	1781
V2HS_250757	2704.45	788.827	-3.44976	0	0	KLK14	kallikrein-related peptidase 14	43847
V2HS_203535	474.665	124.258	-3.81446	0	0	YME1L1, Yme1l1, Yme1l1	YME1-like 1 (S. cerevisiae), YME1-like 1 (S. cerevisiae), YME1-like 1 (S. cerevisiae)	10730, 27377, 114217
V2HS_27184	1188.23	277.032	-4.28794	0	0	THOC5	THO complex 5	8563
V2HS_96954	2143.82	632.647	-3.39162	0	0	OPA1	optic atrophy 1 (autosomal dominant)	4976
V2HS_245220	1017.96	210.765	-4.86215	0	0	MAPRE3	microtubule-associated protein, RP/EB family, member 3	22924
V2HS_170787	371.891	83.0164	-4.47849	0	0	PSMC6	proteasome (prosome, macropain) 26S subunit, ATPase, 6	5706
V2HS_208137	4256.94	1735.92	-2.45259	0	0	THOC2, Thoc2, Thoc2	THO complex 2, THO complex 2, THO complex 2	57187, 313308, 331401
V2HS_96371	3912.43	1470.03	-2.66563	0	0	RIMS1	regulating synaptic membrane exocytosis 1	22999
V2HS_254102	202.199	55.7763	-3.61972	0	0	CNTN3	contactin 3 (plasmacytoma associated)	5067
V2HS_255262	985.396	400.571	-2.46354	0	0	DDX23	DEAD (Asp-Glu-Ala-Asp) box polypeptide 23	9416
V2HS_132136	489.709	140.472	-3.46935	0	0	HDAC2	histone deacetylase 2	3066
V2HS_175820	887.393	239.747	-3.71183	0	0	ACTR10	actin-related protein 10 homolog (S. cerevisiae)	55860
V2HS_251602	4160.1	1885.65	-2.20146	0	0	IFI44	interferon-induced protein 44	10561
V2HS_170676	2364.29	853.895	-2.76796	0	0	PSMA2, 100042941, EG624140, EG665455, LOC100046976, Psma2, LOC691655	proteasome (prosome, macropain) subunit, alpha type, 2, proteasome (prosome, macropain) subunit, alpha type 2| predicted gene, EG624140| predicted gene, EG665455| predicted gene, 100042941| similar to proteasome (prosome, macropain) subunit, alpha type 2, similar to Proteasome subunit alpha type 2 (Proteasome component C3) (Macropain subunit C3) (Multicatalytic endopeptidase complex subunit C3)	5683, 19166, 624140, 665455, 691655, 100042941, 100046976
V2HS_137939	1223.29	277.108	-4.42785	0	0	MYST1	MYST histone acetyltransferase 1	84148
V2HS_225554	1509.54	258.581	-5.83388	0	0	TCP1, Tcp1	t-complex 1, t-complex protein 1	6950, 21454
V2HS_227195	1611.02	414.29	-3.90319	0	0	CNOT1, Cnot1	CCR4-NOT transcription complex, subunit 1, CCR4-NOT transcription complex, subunit 1	23019, 234594
V2HS_174857	831.642	1726.82	2.07778	0	0	LOC729191, SCYL2	SCY1-like 2 (S. cerevisiae)| similar to SCY1-like 2 (S. cerevisiae)	55681, 729191
V2HS_208404	1417.78	635.566	-2.23017	0	0	MGA	MAX gene associated	23269

## Sheet: 2F
Overlapping hits identified by microarray analysis in the S500 screen biological replicates A (_1) and B (_2)
CloneId	T0_Signal_1	T1_Signal_1	FoldChange_1	P-Value_1	Benjamini-Hochburg Adjusted P-Value_1	T0_Signal_2	T1_Signal_2	FoldChange_2	P-Value_2	Benjamini-Hochburg Adjusted P-Value_2	GeneSymbol	GeneDefinition	NCBI_GeneIDList
V2HS_132335	175.436	362.244	2.05968	3.02894e-19	5.67181e-18	135.756	282.902	2.08334	0	0	IL18	interleukin 18 (interferon-gamma-inducing factor)	3606
V2HS_179884	988.18	2253.95	2.27759	6.00581e-33	2.1597e-31	873.437	1958.21	2.24128	0	0	PDP2	pyruvate dehydrogenase phosphatase isoenzyme 2	57546
V2HS_261929	1.38705	8.75459	8.76111	2.16359e-10	1.76905e-09	30.2331	59.4371	2.00165	9.82518e-08	5.42939e-07	JUN	jun oncogene	3725
V2HS_56676	437.617	920.096	2.09856	1.82973e-27	5.16613e-26	299.578	619.765	2.06955	1.56898e-25	3.73046e-24	TESK1	testis-specific kinase 1	7016
V2HS_192540	33.7161	78.3833	2.92681	0.00563	0.0127967	23.8883	63.4976	2.6233	3e-05	0.000106713	RANBP6	RAN binding protein 6	26953
V2HS_149489	1.49311	6.24271	3.71605	3e-05	0.000111486	1.96105	5.35888	3.01076	0.00152	0.00385493	USP12, EG667968, Usp12, LOC684318, LOC690287, RGD1561481, Usp12	ubiquitin specific peptidase 12, ubiquitin specific peptidase 12| predicted gene, EG667968, ubiquitin specific peptidase 12| similar to ubiquitin specific protease 12| similar to ubiquitin specific protease 12| similar to ubiquitin-specific protease 12-like 1	22217, 219333, 360763, 501659, 667968, 684318, 690287
V2HS_70781	3309.49	1010.63	-3.29385	0	0	2199.12	835.699	-2.63184	0	0	RACGAP1	Rac GTPase activating protein 1	29127
V2HS_228652	4343.08	1366.19	-3.14938	0	0	3079.01	626.929	-4.90702	0	0	POLR1A	polymerase (RNA) I polypeptide A, 194kDa	25885
V2HS_175557	739.321	156.099	-4.7157	0	0	624.49	267.8	-2.30252	1.39607e-28	3.72354e-27	UTP6	UTP6, small subunit (SSU) processome component, homolog (yeast)	55813
V2HS_285939	1574.4	661.194	-2.35965	4.62065e-33	1.6699e-31	936.036	394.187	-2.39856	3.94063e-06	1.67941e-05	NPSR1	neuropeptide S receptor 1	387129
V2HS_132136	754.098	351.43	-2.04286	1e-05	4.02674e-05	489.709	140.472	-3.46935	0	0	HDAC2	histone deacetylase 2	3066
V2HS_251214	1611.68	772.142	-2.10297	2.71592e-16	4.00626e-15	1203.06	465.015	-2.62878	5.28215e-16	6.94171e-15	MAEA	macrophage erythroblast attacher	10296
V2HS_225149	833.415	386.903	-2.10625	3.39081e-09	2.40047e-08	542.676	195.552	-2.7749	0	0	DYNC1I2	dynein, cytoplasmic 1, intermediate chain 2	1781
V2HS_97241	1025.35	291.376	-3.60097	1.12945e-42	5.74906e-41	828.542	156.995	-5.2691	0	0	UTP11L	UTP11-like, U3 small nucleolar ribonucleoprotein, (yeast)	51118
V2HS_205930	1822.82	894.673	-2.03773	5.60519e-45	3.06927e-43	1406.09	675.11	-2.0875	2.97508e-31	8.60155e-30	ISCU	iron-sulfur cluster scaffold homolog (E. coli)	23479
V2HS_64365	4370.11	955.856	-4.56931	0	0	3257.82	649.275	-5.04982	0	0	ABCA1	ATP-binding cassette, sub-family A (ABC1), member 1	19
V2HS_229542	3255	1413.04	-2.30656	0	0	2303.29	818.643	-2.81205	0	0	UTP11L, Utp11l	UTP11-like, U3 small nucleolar ribonucleoprotein, (yeast), UTP11-like, U3 small nucleolar ribonucleoprotein, (yeast)	51118, 170669
V2HS_87233	992.386	235.944	-4.24883	1.41994e-41	6.98185e-40	845.812	261.344	-3.23616	0	0	LOC653877, UTP20	UTP20, small subunit (SSU) processome component, homolog (yeast)| similar to Down-regulated in metastasis protein (Key-1A6 protein) (Novel nucleolar protein 73) (NNP73)	27340, 653877
V2HS_98171	1617.68	481.799	-3.41122	0	0	1601.74	473.384	-3.38533	0	0	ANAPC1, LOC100134301	anaphase promoting complex subunit 1| hypothetical protein LOC100134301	64682, 100134301
V2HS_96438	8183.1	2220.7	-3.68194	0	0	5970.45	2183.53	-2.72894	0	0	BRP44	brain protein 44	25874
V2HS_178486	1242.98	530.034	-2.3376	6.26429e-25	1.59431e-23	850.614	393.247	-2.1653	6.56519e-37	2.39663e-35	TPD52L3	tumor protein D52-like 3	89882
V2HS_101426	1001.23	463.382	-2.14805	4.63118e-18	7.93227e-17	915.854	261.589	-3.48996	3.94229e-09	2.63435e-08	SPC24	SPC24, NDC80 kinetochore complex component, homolog (S. cerevisiae)	147841
V2HS_27233	73.9702	33.738	-2.2715	2.0092e-16	3.00673e-15	30.8717	13.0176	-2.60621	0.00287	0.00683504	PRPF18	PRP18 pre-mRNA processing factor 18 homolog (S. cerevisiae)	8559
V2HS_19708	2761.71	1284.07	-2.16004	3.81776e-16	5.55227e-15	1575.65	515.259	-3.04068	3.78351e-44	1.76434e-42	PLK1	polo-like kinase 1 (Drosophila)	5347
V2HS_112869	2196.36	919.447	-2.39546	0	0	1725.56	612.25	-2.82443	0	0	CDC5L	CDC5 cell division cycle 5-like (S. pombe)	988
V2HS_112867	642.785	319.571	-2.03446	2.4687e-18	4.31009e-17	613.388	280.971	-2.18301	0	0	CDC5L	CDC5 cell division cycle 5-like (S. pombe)	988
V2HS_130503	1610.68	511.018	-3.03988	8.99537e-14	1.06763e-12	1152.74	479.875	-2.40394	2.3297e-35	7.9806e-34	PCTK3, Pip5k3	PCTAIRE protein kinase 3, phosphatidylinositol-3-phosphate/phosphatidylinositol 5-kinase, type III	5129, 316457
V2HS_262285	677.738	216.251	-3.1085	0	0	449.544	107.619	-4.16625	0	0	EXOSC4	exosome component 4	54512
V2HS_45309	7158.95	2962.09	-2.40107	0	0	4559.57	1928.91	-2.38793	1.95923e-14	2.22662e-13	MIA3	melanoma inhibitory activity family, member 3	375056
V2HS_258083	435.29	117.558	-3.49885	1.41779e-10	1.18335e-09	404.619	166.288	-2.45754	5.55517e-10	4.10141e-09	IPO13, Ipo13, Ipo13	importin 13, importin 13, importin 13	9670, 116458, 230673
V2HS_219836	1200.7	544.178	-2.20427	0	0	905.715	240.686	-3.76216	0	0	XPO1	exportin 1 (CRM1 homolog, yeast)	7514
V2HS_210161	323.932	148.823	-2.17619	0	0	249.285	87.5149	-2.87557	9.2339e-22	1.79416e-20	SPATA17	spermatogenesis associated 17	128153
V2HS_196465	2965.91	856.794	-3.43155	0	0	2162.54	786.187	-2.76108	3.9256e-41	1.67895e-39	HSPA8	heat shock 70kDa protein 8	3312
V2HS_5722	771.548	321.941	-2.41731	2.7304e-06	1.25783e-05	483.364	225.498	-2.14352	0	0	TUBGCP3	tubulin, gamma complex associated protein 3	10426
V2HS_199068	3160.86	797.155	-3.95078	0	0	2317.01	620.209	-3.73714	0	0	DCTN2	dynactin 2 (p50)	10540
V2HS_23804	164.181	32.3869	-4.85131	3.94399e-19	7.30953e-18	58.1869	23.7852	-2.46464	6.06241e-33	1.88065e-31	EIF3H, Eif3h, LOC362695	eukaryotic translation initiation factor 3, subunit H, eukaryotic translation initiation factor 3, subunit H| similar to eukaryotic translation initiation factor 3, subunit 3 gamma, 40kDa	8667, 299899, 362695
V2HS_253498	1981.64	300.802	-6.5717	0	0	1432.75	296.153	-4.81589	0	0	ISCU	iron-sulfur cluster scaffold homolog (E. coli)	23479
V2HS_221995	1665.91	616.751	-2.72403	3.37409e-38	1.46035e-36	1234.66	492.427	-2.50319	0	0	SLC25A3	solute carrier family 25 (mitochondrial carrier; phosphate carrier), member 3	5250
V2HS_17729	614.354	220.971	-2.86332	1.54116e-10	1.27893e-09	472.922	211.492	-2.22701	1.49829e-20	2.67399e-19	EPRS, Eprs	glutamyl-prolyl-tRNA synthetase, glutamyl-prolyl-tRNA synthetase	2058, 289352
V2HS_257617	628.192	236.516	-2.65283	0	0	477.631	128.999	-3.67774	2.16893e-41	9.33156e-40	RTF1, 6720473M08Rik	Rtf1, Paf1/RNA polymerase II complex component, homolog (S. cerevisiae), RIKEN cDNA 6720473M08 gene	23168, 320121
V2HS_96255	1128.88	429.116	-2.6086	9.78506e-24	2.35755e-22	917.582	380.537	-2.40936	0	0	DIS3	DIS3 mitotic control homolog (S. cerevisiae)	22894
V2HS_170676	3476.23	1374.99	-2.52982	0	0	2364.29	853.895	-2.76796	0	0	PSMA2, 100042941, EG624140, EG665455, LOC100046976, Psma2, LOC691655	proteasome (prosome, macropain) subunit, alpha type, 2, proteasome (prosome, macropain) subunit, alpha type 2| predicted gene, EG624140| predicted gene, EG665455| predicted gene, 100042941| similar to proteasome (prosome, macropain) subunit, alpha type 2, similar to Proteasome subunit alpha type 2 (Proteasome component C3) (Macropain subunit C3) (Multicatalytic endopeptidase complex subunit C3)	5683, 19166, 624140, 665455, 691655, 100042941, 100046976
V2HS_23909	186.533	36.7274	-4.96823	7.32306e-19	1.31669e-17	101.01	20.6689	-5.29716	0.0001	0.000324271	EIF3A	eukaryotic translation initiation factor 3, subunit A	8661
V2HS_180872	3649.24	1397.33	-2.60076	3.09116e-36	1.26948e-34	2673.14	1304.52	-2.04778	0	0	H2BFM, H2BFWT	H2B histone family, member W, testis-specific| H2B histone family, member M	158983, 286436
V2HS_76819	14272.9	4555.41	-3.12068	0	0	9394.54	3352.08	-2.80208	0	0	SGCG	sarcoglycan, gamma (35kDa dystrophin-associated glycoprotein)	6445
V2HS_32863	1453.59	655.801	-2.21579	0	0	1067.87	379.318	-2.84226	1.4013e-45	6.62e-44	RFC4, Rfc4	replication factor C (activator 1) 4, 37kDa, replication factor C (activator 1) 4	5984, 106344
V2HS_151	3770.39	1110.48	-3.39379	0	0	2410.97	539.771	-4.45571	1.06401e-32	3.28661e-31	PSMD14	proteasome (prosome, macropain) 26S subunit, non-ATPase, 14	10213
V2HS_93318	1570.03	555.627	-2.82822	0	0	938.58	267.305	-3.51011	0	0	COL17A1	collagen, type XVII, alpha 1	1308
V2HS_65707	1394.55	467.992	-2.96625	0	0	1128.47	377.084	-2.98746	0	0	SLC4A5	solute carrier family 4, sodium bicarbonate cotransporter, member 5	57835
V2HS_262360	731.961	341.268	-2.14548	3.38494e-32	1.17064e-30	393.944	103.76	-3.82416	0	0	TCOF1	Treacher Collins-Franceschetti syndrome 1	6949
V2HS_153803	3441.85	1268.01	-2.71437	0	0	2194.86	832.852	-2.63196	0	0	SKP1, TCEB1P	S-phase kinase-associated protein 1| transcription elongation factor B (SIII), polypeptide 1 pseudogene	6500, 6922
V2HS_171279	2067.49	578.235	-3.56723	0	0	1312.56	336.895	-3.91016	0	0	RBBP7	retinoblastoma binding protein 7	5931
V2HS_49436	978.739	242.624	-4.04189	0	0	704.391	259.274	-2.70394	8.81543e-41	3.72619e-39	SART1	squamous cell carcinoma antigen recognized by T cells	9092
V2HS_91408	1127.22	556.233	-2.0111	5.2346e-30	1.66677e-28	930.847	311.075	-3.02581	1.58473e-26	3.92275e-25	U2AF2, EG545519, U2af2, LOC690372, U2af2	U2 small nuclear RNA auxiliary factor 2, U2 small nuclear ribonucleoprotein auxiliary factor (U2AF) 2| predicted gene, EG545519, U2 small nuclear ribonucleoprotein auxiliary factor (U2AF) 2| similar to U2 (RNU2) small nuclear RNA auxiliary factor 2 isoform b	11338, 22185, 308335, 545519, 690372
V2HS_80612	262.99	56.7517	-4.7118	0	0	224.242	46.9485	-4.62614	0	0	MDN1	MDN1, midasin homolog (yeast)	23195
V2HS_93830	3720.35	1039.08	-3.59839	7.71058e-30	2.43371e-28	2457.69	1009.22	-2.44468	4.86419e-16	6.44134e-15	RPS20, TMEM70, 100043278, EG245676, LOC100046888, LOC675813, Rps20, LOC501769, LOC689970, RGD1562259, RGD1562725, RGD1563124, RGD1563636, Rps20	ribosomal protein S20| transmembrane protein 70, ribosomal protein S20| predicted gene, EG245676| similar to 40S ribosomal protein S20| predicted gene, 100043278| similar to ribosomal protein S20, ribosomal protein S20| similar to 40S ribosomal protein S20| similar to 40S ribosomal protein S20| similar to 40S ribosomal protein S20| similar to 40S ribosomal protein S20| similar to 40S ribosomal pr…	6224, 54968, 67427, 122772, 245676, 292466, 500451, 500559, 500817, 501769, 675813, 689970, 100043278, 100046888
V2HS_170787	372.001	143.782	-2.57787	0.0047	0.0108918	371.891	83.0164	-4.47849	0	0	PSMC6	proteasome (prosome, macropain) 26S subunit, ATPase, 6	5706
V2HS_15118	1161.25	548.27	-2.08715	6.68794e-22	1.4387e-20	815.877	361.569	-2.25168	0	0	OSGIN2	oxidative stress induced growth inhibitor family member 2	734
V2HS_41604	2464.78	865.952	-2.81683	3.66029e-31	1.2192e-29	2127.81	785.135	-2.71577	0	0	BAT1, Bat1a, LOC100045318	HLA-B associated transcript 1, HLA-B-associated transcript 1A| similar to HLA-B associated transcript 1	7919, 53817, 100045318
V2HS_97570	1791.94	674.103	-2.65921	0	0	1576.25	565.734	-2.76808	6.48038e-36	2.2738e-34	NIP7	nuclear import 7 homolog (S. cerevisiae)	51388
V2HS_251031	7.98251	2.75983	-2.75692	3.06485e-12	3.08964e-11	13.6598	1.72069	-5.17343	1.12077e-20	2.01016e-19	UBE2O	ubiquitin-conjugating enzyme E2O	63893
V2HS_19281	6361.61	2491.49	-2.57719	1.60286e-39	7.19595e-38	5236.95	2380.35	-2.19757	0	0	PWP2	PWP2 periodic tryptophan protein homolog (yeast)	5822
V2HS_111552	1632.55	718.766	-2.24944	1.54119e-23	3.68865e-22	916.994	407.376	-2.23431	1.2568e-15	1.58537e-14	IL15	interleukin 15	3600
V2HS_87229	2519.97	691.521	-3.61546	0	0	1790.52	398.345	-4.49237	0	0	PRPF19	PRP19/PSO4 pre-mRNA processing factor 19 homolog (S. cerevisiae)	27339
V2HS_44478	1864.71	764.259	-2.42682	0	0	1688.42	520.187	-3.216	5.50503e-33	1.7151e-31	PARP15	poly (ADP-ribose) polymerase family, member 15	165631
V2HS_188616	4217.81	1828.42	-2.32139	9.20996e-22	1.9637e-20	2880.95	1236.7	-2.33845	5.54568e-22	1.0982e-20	SNRNP27	small nuclear ribonucleoprotein 27kDa (U4/U6.U5)	11017
V2HS_12565	152.46	36.6527	-4.23842	1.58469e-22	3.54617e-21	147.698	46.773	-3.28773	4.43755e-06	1.87461e-05	TBR1	T-box, brain, 1	10716
V2HS_132487	649.508	199.834	-3.2628	0	0	414.581	120.315	-3.45887	4.68923e-23	9.96875e-22	AHSG	alpha-2-HS-glycoprotein	197
V2HS_47787	1530.16	472.823	-3.22309	4.32498e-28	1.25546e-26	1250.13	487.915	-2.58151	2.60078e-13	2.64767e-12	PRPF4B	PRP4 pre-mRNA processing factor 4 homolog B (yeast)	8899
V2HS_31839	1466.51	674.234	-2.14685	9.41217e-13	1.01388e-11	1023.34	428.849	-2.37049	9.68876e-11	7.7211e-10	S100A8	S100 calcium binding protein A8	6279
V2HS_215061	1250.42	326.08	-3.81175	0	0	982.293	334.385	-2.93652	5.53432e-25	1.29457e-23	DCTN3	dynactin 3 (p22)	11258
V2HS_203535	839.85	304.323	-2.50435	3e-05	0.000111486	474.665	124.258	-3.81446	0	0	YME1L1, Yme1l1, Yme1l1	YME1-like 1 (S. cerevisiae), YME1-like 1 (S. cerevisiae), YME1-like 1 (S. cerevisiae)	10730, 27377, 114217
V2HS_85329	397.596	73.3702	-5.48477	0	0	334.112	98.212	-3.3971	0	0	DNTTIP2	deoxynucleotidyltransferase, terminal, interacting protein 2	30836
V2HS_151453	1965.38	921.2	-2.13258	1.31733e-34	4.98516e-33	1452.33	646.126	-2.24285	0	0	ERBB3	v-erb-b2 erythroblastic leukemia viral oncogene homolog 3 (avian)	2065
V2HS_118859	5044.64	2261.7	-2.23294	1.80922e-38	7.92548e-37	3638.27	1760.54	-2.06843	5.04853e-24	1.11133e-22	COPS8	COP9 constitutive photomorphogenic homolog subunit 8 (Arabidopsis)	10920
V2HS_250612	1796.04	429.359	-4.17476	0	0	1394.81	480.427	-2.89316	8.52608e-20	1.4673e-18	TUBGCP3	tubulin, gamma complex associated protein 3	10426
V2HS_65151	413.601	87.1669	-4.73931	0	0	357.466	88.0601	-4.14864	7.16006e-26	1.74252e-24	NEDD1, EG667510, Nedd1, Nedd1	neural precursor cell expressed, developmentally down-regulated 1, neural precursor cell expressed, developmentally down-regulated gene 1| predicted gene, EG667510, neural precursor cell expressed, developmentally down-regulated 1	17997, 121441, 299730, 667510
V2HS_149712	1122.62	141.491	-7.85521	0	0	964.134	199.846	-4.89504	5.57584e-40	2.30298e-38	CPSF6, Cpsf6	cleavage and polyadenylation specific factor 6, 68kDa, cleavage and polyadenylation specific factor 6	11052, 432508
V2HS_225554	2201.72	657.341	-3.36263	1.15201e-34	4.40568e-33	1509.54	258.581	-5.83388	0	0	TCP1, Tcp1	t-complex 1, t-complex protein 1	6950, 21454
V2HS_62672	942.17	176.524	-5.15366	7.3424e-21	1.50342e-19	690.624	131.28	-5.09427	4.63886e-12	4.22288e-11	LMNB1	lamin B1	4001
V2HS_196449	109.25	51.5775	-2.0522	5.91214e-08	3.5027e-07	68.5385	14.6806	-4.07401	4e-05	0.000139402	SF3B4, Sf3b4	splicing factor 3b, subunit 4, 49kDa, splicing factor 3b, subunit 4	10262, 295270
V2HS_117952	582.166	283.453	-2.06533	3.09199e-25	8.01036e-24	498.472	196.215	-2.53481	0	0	CEP192	centrosomal protein 192kDa	55125
V2HS_47788	19.7755	3.23673	-6.60628	0.00248	0.00617906	25.1279	7.85459	-3.52947	1.05017e-09	7.53786e-09	PRPF4B, Prpf4b, Prpf4b	PRP4 pre-mRNA processing factor 4 homolog B (yeast), PRP4 pre-mRNA processing factor 4 homolog B (yeast), PRP4 pre-mRNA processing factor 4 homolog B (yeast)	8899, 19134, 291078
V2HS_273001	3867.71	1432.52	-2.7112	0	0	2942.75	963.869	-3.06559	0	0	EIF1AP1, EIF1AX, Eif1a	eukaryotic translation initiation factor 1A, X-linked| eukaryotic translation initiation factor 1A pseudogene 1, eukaryotic translation initiation factor 1A	1964, 13664, 280661
V2HS_60546	499.432	55.0916	-9.41758	1.17627e-26	3.23273e-25	362.425	111.962	-3.20728	0	0	DHX38	DEAH (Asp-Glu-Ala-His) box polypeptide 38	9785
V2HS_97272	992.949	374.978	-2.63597	2.53075e-37	1.08883e-35	612.125	206.382	-2.98143	7.49291e-26	1.81741e-24	EXOSC3	exosome component 3	51010
V2HS_20625	2873.45	858.106	-3.3566	0	0	2323.22	510.064	-4.52624	0	0	LOC100130289, LOC100130932, SNRPG	small nuclear ribonucleoprotein polypeptide G| similar to Sm protein G| Small nuclear ribonucleoprotein G-like protein	6637, 100130289, 100130932
V2HS_196358	4933.35	2483.85	-2.00498	4.12963e-19	7.59516e-18	3229.06	1565.95	-2.05781	6.58582e-35	2.22441e-33	LOC100130199, LOC645771, PARP4	poly (ADP-ribose) polymerase family, member 4| similar to hCG1793351| hypothetical protein LOC100130199	143, 645771, 100130199
V2HS_256442	2274.36	904.063	-2.5141	0	0	1833.06	706.57	-2.59097	0	0	CD36	CD36 molecule (thrombospondin receptor)	948
V2HS_268518	2877.26	977.974	-2.93998	0	0	1963.87	400.158	-4.89577	0	0	UTP18	UTP18, small subunit (SSU) processome component, homolog (yeast)	51096
V2HS_218018	922.688	333.212	-2.75578	3.0937e-33	1.12368e-31	468.274	232.232	-2.02331	6.44597e-44	2.98663e-42	DHX29	DEAH (Asp-Glu-Ala-His) box polypeptide 29	54505
V2HS_169877	5891.82	2020.78	-2.93849	4.65231e-43	2.40192e-41	4063.92	1303.89	-3.11984	8.92048e-35	2.98506e-33	PFDN4	prefoldin subunit 4	5203
V2HS_22360	831.63	246.671	-3.37958	0	0	544.224	162.564	-3.4682	1.2858e-07	6.9773e-07	LOC100130562, LOC645018, RPS2	ribosomal protein S2| hypothetical LOC645018| hypothetical protein LOC100130562	6187, 645018, 100130562
V2HS_75669	1105.66	371.554	-2.85814	1.051e-06	5.25355e-06	720.123	202.7	-3.45741	9.88209e-07	4.60527e-06	PDE6B	phosphodiesterase 6B, cGMP-specific, rod, beta	5158
V2HS_132885	2294.64	824.435	-2.78196	0	0	1453.27	636.282	-2.30314	2.83212e-20	5.01729e-19	AUH	AU RNA binding protein/enoyl-Coenzyme A hydratase	549
V2HS_262274	481.178	94.0304	-5.06269	0	0	330.254	88.6558	-3.77105	1.5855e-24	3.58125e-23	SUV39H2	suppressor of variegation 3-9 homolog 2 (Drosophila)	79723
V2HS_188269	1690.52	755.699	-2.23611	3.79752e-43	1.98902e-41	1238.61	513.129	-2.41997	3.963e-22	7.95682e-21	RNF2, RNF2P	ring finger protein 2| ring finger protein 2 pseudogene	6045, 100132467
V2HS_220312	1892.18	882.574	-2.15376	2.32951e-12	2.37485e-11	1363.48	656.835	-2.07674	3.00655e-34	9.78889e-33	UQCRC2	ubiquinol-cytochrome c reductase core protein II	7385
V2HS_55806	2450.88	779.008	-3.12847	8.05658e-37	3.36607e-35	1661.39	437.383	-3.80675	0	0	GPR56	G protein-coupled receptor 56	9289
V2HS_113667	657.673	292.754	-2.21868	9.81531e-23	2.20326e-21	511.023	226.132	-2.25649	0	0	EIF4A1	eukaryotic translation initiation factor 4A, isoform 1	1973
V2HS_229531	2431.67	622.447	-3.86035	2.73728e-23	6.40293e-22	1514.28	366.582	-4.12913	0	0	RPS25	ribosomal protein S25	6230
V2HS_265999	14085.6	3786.54	-3.71398	5.60519e-45	3.06927e-43	9053.51	2499.9	-3.61699	0	0	GSPT1	G1 to S phase transition 1	2935
V2HS_113499	4717.03	2023.04	-2.33069	0	0	3748.17	1095	-3.43241	0	0	DYNC1I2, LOC728532	dynein, cytoplasmic 1, intermediate chain 2| similar to cytoplasmic dynein intermediate chain 2C	1781, 728532
V2HS_171719	1857.85	597.831	-3.22036	1.014e-23	2.43495e-22	1574.17	512.736	-3.06926	0	0	UBA1	ubiquitin-like modifier activating enzyme 1	7317
V2HS_137939	1553.11	460.977	-3.3544	0	0	1223.29	277.108	-4.42785	0	0	MYST1	MYST histone acetyltransferase 1	84148
V2HS_213782	2616.27	1055.32	-2.49041	1.12104e-43	6.00213e-42	1912.49	840.862	-2.2771	5.073e-10	3.75693e-09	MCM6	minichromosome maintenance complex component 6	4175
V2HS_136848	1571.87	511.816	-3.07065	3.91926e-15	5.20743e-14	1005.35	417.188	-2.41295	0	0	THOC7	THO complex 7 homolog (Drosophila)	80145
V2HS_227195	2388.83	559.268	-4.25417	1.76273e-32	6.21513e-31	1611.02	414.29	-3.90319	0	0	CNOT1, Cnot1	CCR4-NOT transcription complex, subunit 1, CCR4-NOT transcription complex, subunit 1	23019, 234594
V2HS_277826	1496.84	590.38	-2.50821	2.64053e-09	1.90858e-08	817.783	331.155	-2.46665	0	0	POLR1B	polymerase (RNA) I polypeptide B, 128kDa	84172
V2HS_149709	751.9	164.818	-4.50069	0	0	573.515	114.998	-4.97631	0	0	CPSF6	cleavage and polyadenylation specific factor 6, 68kDa	11052
V2HS_131582	994.272	490.026	-2.0981	8.94738e-06	3.75561e-05	679.965	274.451	-2.48302	1.16385e-34	3.87664e-33	FAM21C, LOC388344, RPL13	ribosomal protein L13| family with sequence similarity 21, member C| ribosomal protein L13 pseudogene	6137, 253725, 388344
V2HS_269996	907.89	275.979	-3.34871	1.16315e-40	5.49493e-39	636.707	174.527	-3.6605	3.28821e-16	4.42592e-15	RPL7A	ribosomal protein L7a	6130
V2HS_57443	3418.17	1369.55	-2.47512	3.50851e-26	9.39241e-25	1840.02	909.644	-2.02333	0	0	NKG7	natural killer cell group 7 sequence	4818
V2HS_151545	1187.27	584.966	-2.02298	6.41019e-24	1.56003e-22	837.992	265.416	-3.15038	0	0	MAN2A1	mannosidase, alpha, class 2A, member 1	4124
V2HS_67144	198.397	59.099	-3.37687	1.87627e-12	1.93462e-11	168.438	73.5809	-2.2877	1.33592e-09	9.44817e-09	NFS1	NFS1 nitrogen fixation 1 homolog (S. cerevisiae)	9054
V2HS_174029	2705.76	948.47	-2.84848	0	0	1594.52	647.173	-2.4842	1.20927e-21	2.30016e-20	RNF125	ring finger protein 125	54941
V2HS_66094	243.414	67.5158	-3.90832	9.58407e-13	1.03086e-11	283.992	72.0293	-3.84164	5.53724e-06	2.28876e-05	LSM2	LSM2 homolog, U6 small nuclear RNA associated (S. cerevisiae)	57819
V2HS_12469	671.438	291.557	-2.28328	6.9406e-09	4.71048e-08	715.592	338.128	-2.11268	1.87203e-21	3.48738e-20	RNF6	ring finger protein (C3H2C3 type) 6	6049
V2HS_32160	316.914	114.529	-2.78192	0	0	249.077	86.898	-2.86383	0	0	MST075, RPA1	replication protein A1, 70kDa| MSTP075	6117, 100132299
V2HS_198101	1584.46	544.586	-2.90757	0	0	968.189	273.099	-3.53729	0	0	RPL35	ribosomal protein L35	11224
V2HS_214684	2273.24	931.852	-2.44194	0	0	1566.32	583.81	-2.66934	0	0
V2HS_113984	6222.45	1926.05	-3.22293	0	0	4279.4	871.324	-4.93881	0	0	KDSR	3-ketodihydrosphingosine reductase	2531
V2HS_36333	5378.79	1572.97	-3.43814	0	0	4002.44	877.975	-4.55199	0	0	PLXNB3	plexin B3	5365
V2HS_60805	1655.09	603.228	-2.78028	4.34283e-17	6.82391e-16	1428.47	520.634	-2.74501	0	0	EIF2S1, EG665041, Eif2s1, LOC675981, Eif2s1, LOC364604, LOC364984	eukaryotic translation initiation factor 2, subunit 1 alpha, 35kDa, eukaryotic translation initiation factor 2, subunit 1 alpha| predicted gene, EG665041| similar to Eukaryotic translation initiation factor 2 subunit 1 (Eukaryotic translation initiation factor 2 alpha subunit) (eIF-2-alpha) (EIF-2alpha) (EIF-2A), eukaryotic translation initiation factor 2, subunit 1 alpha| hypothetical gene suppo…	1965, 13665, 54318, 364604, 364984, 665041, 675981
V2HS_192233	1152.33	367.577	-3.19392	2.15744e-32	7.53332e-31	805.196	314.867	-2.56877	6.26158e-12	5.60827e-11	ETV1	ets variant 1	2115
V2HS_226979	1491.89	431.823	-3.4485	0	0	1419.2	523.737	-2.72558	8.24235e-28	2.1277e-26	DHX9	DEAH (Asp-Glu-Ala-His) box polypeptide 9	1660
V2HS_68089	327.968	70.253	-4.28913	2.0169e-11	1.87139e-10	193.611	23.9002	-7.97225	1.14352e-37	4.32741e-36	SMC4	structural maintenance of chromosomes 4	10051
V2HS_115479	4570.26	1917.37	-2.39753	3.7079e-30	1.19114e-28	2835.29	885.32	-3.19961	0	0	IPO11	importin 11	51194
V2HS_211591	2303.88	562.381	-4.09301	0	0	1641.05	385.756	-4.25323	0	0	TBCD	tubulin folding cofactor D	6904
V2HS_175820	1304.97	503.352	-2.57702	6.47704e-37	2.72186e-35	887.393	239.747	-3.71183	0	0	ACTR10	actin-related protein 10 homolog (S. cerevisiae)	55860
V2HS_175821	101.484	27.2831	-3.0384	0.00092	0.0025439	171.129	76.8639	-2.18256	1.896e-06	8.44901e-06	ACTR10	actin-related protein 10 homolog (S. cerevisiae)	55860
V2HS_170848	1498.03	436.78	-3.22275	2.41989e-10	1.9697e-09	1206.06	402.229	-3.02119	1.65692e-25	3.92663e-24	PSMD12	proteasome (prosome, macropain) 26S subunit, non-ATPase, 12	5718
V2HS_137340	8130.9	2873.2	-2.85154	7.46938e-21	1.5251e-19	5843.86	2420.55	-2.40824	6.68959e-32	1.99803e-30	TRIB1	tribbles homolog 1 (Drosophila)	10221
V2HS_71211	1494.17	658.271	-2.30055	9.28963e-20	1.78105e-18	1321.48	630.203	-2.0808	2.68361e-09	1.83165e-08	LOC284393, LOC285176, LOC389342, LOC390345, LOC644937, LOC645422, RPL10, 100039720, 100041509, 100041555, 100043010, EG434434, EG625219, EG665071, ENSMUSG00000058443, LOC100045717, LOC100048223, LOC100048462, LOC100048642, OTTMUSG00000001057, OTTMUSG00000015005, Rpl10, LOC689075, RGD1561367, RGD1561729, RGD1561736, RGD1561782, RGD1564963, Rpl10	ribosomal protein L10| similar to QM protein| similar to ribosomal protein L10| similar to QM protein| similar to ribosomal protein L10| similar to ribosomal protein L10| similar to ribosomal protein L10, ribosomal protein 10| predicted gene, EG434434| predicted gene, EG625219| predicted gene, EG665071| predicted gene, 100039720| predicted gene, 100041509| predicted gene, 100041555| predicted gen…	6134, 81764, 110954, 284393, 285176, 301174, 363031, 363804, 389342, 390345, 434434, 499794, 503169, 625219, 644937, 645422, 665071, 689075, 100039720, 100041509, 100041555, 100043010, 100043346, 100043391, 100043696, 100045717, 100048223, 100048462, 100048642
V2HS_96949	2986.77	797.77	-3.75825	1.51751e-27	4.3014e-26	2023.25	378.199	-5.34276	3.0212e-28	7.99899e-27	OPA1	optic atrophy 1 (autosomal dominant)	4976
V2HS_208137	5148.57	2160.57	-2.36028	3.96145e-23	9.14804e-22	4256.94	1735.92	-2.45259	0	0	THOC2, Thoc2, Thoc2	THO complex 2, THO complex 2, THO complex 2	57187, 313308, 331401
V2HS_252883	1145.53	562.322	-2.01884	4.44766e-19	8.09765e-18	947.981	453.765	-2.08714	1.2861e-24	2.91408e-23	PWP1	PWP1 homolog (S. cerevisiae)	11137
V2HS_41638	10065.2	2126.78	-4.72646	0	0	8424.37	1671.98	-5.03036	0	0	PABPN1	poly(A) binding protein, nuclear 1	8106
V2HS_20974	582.166	191.554	-3.13762	2.93046e-22	6.45773e-21	343.141	108.501	-3.14853	0	0	SPATA5, Spata5, Spata5	spermatogenesis associated 5, spermatogenesis associated 5, spermatogenesis associated 5	57815, 166378, 361935
V2HS_20975	1808.54	405.565	-4.45875	0	0	1492.66	380.153	-3.95866	0	0	SPATA5	spermatogenesis associated 5	166378
V2HS_173828	1495.41	641.308	-2.33718	3.3322e-12	3.34981e-11	1106.23	225.232	-4.94096	0	0	RPP25	ribonuclease P/MRP 25kDa subunit	54913
V2HS_197190	577.77	170.262	-3.43855	2.85745e-17	4.5593e-16	396.419	162.127	-2.48963	3.49614e-08	2.04451e-07	RCL1	RNA terminal phosphate cyclase-like 1	10171
V2HS_243379	1088.88	402.596	-2.69942	2.60554e-26	7.02718e-25	676.176	168.15	-4.01354	4.51489e-38	1.7545e-36	GTPBP4, Gtpbp4, Gtpbp4, LOC295122, LOC299312, LOC683324	GTP binding protein 4, GTP binding protein 4, GTP binding protein 4| similar to G protein-binding protein CRFG| similar to G protein-binding protein CRFG| similar to Nucleolar GTP-binding protein 1 (Chronic renal failure gene protein) (GTP-binding protein NGB)	23560, 69237, 114300, 295122, 299312, 683324
V2HS_250302	1013.21	251.514	-4.05351	0	0	855.662	256.378	-3.35508	1.16657e-31	3.44162e-30	NKX2-8	NK2 homeobox 8	26257
V2HS_238899	6946.31	2045.88	-3.38869	0	0	5708.74	1817.12	-3.13354	7.67863e-19	1.24722e-17	DDX47	DEAD (Asp-Glu-Ala-Asp) box polypeptide 47	51202
V2HS_157038	1371.21	557.181	-2.45827	0	0	980.388	399.162	-2.4609	3.84541e-20	6.72993e-19	NUP43	nucleoporin 43kDa	348995
V2HS_45266	2154.34	631.883	-3.38308	9.32224e-11	8.00251e-10	2074.84	608.544	-3.41337	3.82274e-24	8.50177e-23	INCENP	inner centromere protein antigens 135/155kDa	3619
V2HS_202817	850.423	345.559	-2.47066	6.66746e-34	2.47141e-32	613.933	206.311	-2.95566	7.264e-20	1.25608e-18	EIF6	eukaryotic translation initiation factor 6	3692
V2HS_251602	5488.96	2181.87	-2.51759	0	0	4160.1	1885.65	-2.20146	0	0	IFI44	interferon-induced protein 44	10561
V2HS_35950	452.109	194.552	-2.03841	0.00642	0.0144066	418.924	165.701	-2.50643	7.68006e-16	9.91276e-15	SFRS11	splicing factor, arginine/serine-rich 11	9295
V2HS_114707	949.451	431.979	-2.20647	9.00365e-35	3.48013e-33	846.817	345.925	-2.45064	0	0	GLTSCR2	glioma tumor suppressor candidate region gene 2	29997
V2HS_68092	2791.5	1014.98	-2.74436	0	0	2065.11	268.748	-7.66757	0	0	SMC4	structural maintenance of chromosomes 4	10051
V2HS_91158	182.437	32.8325	-5.66488	1.3698e-29	4.28611e-28	117.82	48.022	-2.66188	0.00138	0.00354465	GABARAPL2, 100042211, Gabarapl2, Gabarapl2	GABA(A) receptor-associated protein-like 2, gamma-aminobutyric acid (GABA-A) receptor-associated protein-like 2| predicted gene, 100042211, GABA(A) receptor-associated protein like 2	11345, 64670, 93739, 100042211
V2HS_202398	1242.01	435.28	-2.87396	1.4013e-45	7.85163e-44	1196.33	477.989	-2.48708	1.6301e-07	8.70189e-07	TRPV1	transient receptor potential cation channel, subfamily V, member 1	7442
V2HS_87173	2292.51	607.274	-3.81605	1.35407e-36	5.5927e-35	1630.88	454.148	-3.56611	0	0	RRS1	RRS1 ribosome biogenesis regulator homolog (S. cerevisiae)	23212
V2HS_235684	1246.33	430.673	-2.87514	0	0	993.883	370.302	-2.69532	9.21073e-42	3.98654e-40	ANAPC1, RGPD1	anaphase promoting complex subunit 1| RANBP2-like and GRIP domain containing 1	64682, 400966
V2HS_68796	3617.78	1244.51	-2.90073	0	0	2308.89	679.749	-3.39632	0	0	GRAP2	GRB2-related adaptor protein 2	9402
V2HS_170736	742.171	271.69	-2.72871	0	0	360.662	147.995	-2.44151	0	0	PSMB5	proteasome (prosome, macropain) subunit, beta type, 5	5693
V2HS_119689	1980.51	855.192	-2.33113	1.79334e-31	6.02896e-30	1415.51	533.797	-2.65935	9.24857e-44	4.25788e-42	TP53INP2	tumor protein p53 inducible nuclear protein 2	58476
V2HS_275263	2929.37	745.341	-3.88316	3.41788e-37	1.4532e-35	2445.05	590.726	-4.13946	0	0	TXN	thioredoxin	7295
V2HS_28281	1550.38	388.957	-3.97449	0	0	987.221	286.228	-3.44522	7.51435e-32	2.23513e-30	COPS2	COP9 constitutive photomorphogenic homolog subunit 2 (Arabidopsis)	9318
V2HS_118063	1621.91	427.397	-3.91118	6.57111e-41	3.14543e-39	1184.96	407.131	-2.91591	0	0	UTP15, Utp15, Utp15	UTP15, U3 small nucleolar ribonucleoprotein, homolog (S. cerevisiae), UTP15, U3 small nucleolar ribonucleoprotein, homolog (yeast), UTP15, U3 small nucleolar ribonucleoprotein, homolog (S. cerevisiae)	84135, 105372, 310019
V2HS_96954	2997.78	1168.49	-2.55535	0	0	2143.82	632.647	-3.39162	0	0	OPA1	optic atrophy 1 (autosomal dominant)	4976
V2HS_118066	1398.37	386.265	-3.6153	0	0	915.149	282.794	-3.23578	0	0	UTP15	UTP15, U3 small nucleolar ribonucleoprotein, homolog (S. cerevisiae)	84135
V2HS_68244	630.627	160.564	-3.88007	0	0	687.516	172.952	-3.9704	1.41701e-30	4.0462e-29	MED23	mediator complex subunit 23	9439
V2HS_27184	1472.03	273.945	-5.3737	0	0	1188.23	277.032	-4.28794	0	0	THOC5	THO complex 5	8563
V2HS_97292	990.702	189.038	-5.23587	0	0	719.952	250.806	-2.8669	0	0	SF3B14	splicing factor 3B, 14 kDa subunit	51639
V2HS_56692	432.343	207.233	-2.07692	3.45203e-28	1.01017e-26	304.277	23.942	-12.7633	0	0	STK4	serine/threonine kinase 4	6789
V2HS_224577	3219.48	1279.53	-2.50587	2.36296e-27	6.64571e-26	2181.75	561.757	-3.86334	1.8845e-35	6.48627e-34	DARS	aspartyl-tRNA synthetase	1615
V2HS_261056	473.876	225.622	-2.08304	2.70522e-17	4.32596e-16	336.901	150.831	-2.24644	3.7305e-06	1.59929e-05	MLH1	mutL homolog 1, colon cancer, nonpolyposis type 2 (E. coli)	4292
V2HS_150973	3624.92	823.553	-4.40907	4.65399e-41	2.2426e-39	2912.23	1167.6	-2.47976	1.42192e-14	1.64706e-13	CSNK1A1	casein kinase 1, alpha 1	1452
V2HS_136909	3612.75	1071.09	-3.33818	0	0	2705.98	857.771	-3.14769	0	0	NARG1	NMDA receptor regulated 1	80155
V2HS_223079	2277.38	874.063	-2.61262	0	0	1521.81	328.246	-4.6756	0	0	PSMD12	proteasome (prosome, macropain) 26S subunit, non-ATPase, 12	5718
V2HS_151103	1799.37	360.117	-5.03037	0	0	1510.9	370.698	-4.05696	0	0	DBT	dihydrolipoamide branched chain transacylase E2	1629
V2HS_273469	804.178	191.88	-4.2384	0	0	537.42	162.65	-3.01843	1.78731e-19	2.99737e-18	RPL35A	ribosomal protein L35a	6165
V2HS_170340	831.585	114.578	-7.19861	0	0	505.646	90.861	-5.56242	0	0	PPP2CA	protein phosphatase 2 (formerly 2A), catalytic subunit, alpha isoform	5515
V2HS_19374	2166.63	911.96	-2.40968	8.57949e-25	2.16827e-23	1692.15	652.768	-2.58756	0	0	ZC3H18	zinc finger CCCH-type containing 18	124245
V2HS_262096	793.342	289.749	-2.73214	0	0	719.384	273.806	-2.61908	2.73767e-13	2.78311e-12	TUBB4	tubulin, beta 4	10382
V2HS_160970	726.237	224.546	-3.27896	0	0	650.707	236.256	-2.75423	3.15425e-38	1.24584e-36	EIF2B5	eukaryotic translation initiation factor 2B, subunit 5 epsilon, 82kDa	8893
V2HS_191980	1673.58	548.593	-3.03926	1.26117e-44	6.85394e-43	1089.5	278.969	-3.90443	6.53896e-30	1.81783e-28	CSE1L	CSE1 chromosome segregation 1-like (yeast)	1434
V2HS_95865	679.124	234.464	-2.85899	1.60561e-15	2.19798e-14	622.881	119.893	-4.97376	1.29338e-16	1.80474e-15	LOC100130960, LOC400061, TINP1	TGF beta-inducible nuclear protein 1| hypothetical gene supported by NM_014886| similar to CDK105	10412, 400061, 100130960
V2HS_39612	1244.6	462.189	-2.68444	0	0	903.57	284.267	-3.17494	0	0	SNX20	sorting nexin 20	124460
V2HS_113622	930.622	402.931	-2.24432	2.89912e-11	2.64248e-10	867.962	279.871	-3.09894	0	0	EEF1A1, EEF1AL9, HNRPA1P5, LOC100130211, LOC644604, LOC645693, 635593, 670994, Eef1a1, EG244710, EG545262, EG620659, EG625054, EG627543, EG627792, EG633120, LOC100044496, LOC100048237, Eef1a1, LOC362075, LOC364172, LOC364713, LOC366442, LOC366878, RGD1566344	eukaryotic translation elongation factor 1 alpha 1| eukaryotic translation elongation factor 1 alpha-like 9 pseudogene| similar to rCG25445| hypothetical LOC645693| heterogeneous nuclear ribonucleoprotein A1 pseudogene 5| eukaryotic translation elongation factor 1 alpha 1 pseudogene, eukaryotic translation elongation factor 1 alpha 1| predicted gene, EG244710| predicted gene, EG545262| predicted …	1915, 13627, 171361, 244710, 310360, 362075, 364172, 364713, 366442, 366878, 440595, 545262, 620659, 625054, 627543, 627792, 633120, 635593, 644604, 645693, 664721, 670994, 100044496, 100048237, 100130211
V2HS_103737	536.884	176.229	-3.03649	0	0	507.753	240.297	-2.11508	9.28599e-22	1.79944e-20	LOC645884	similar to 40S ribosomal protein S7 (S8)	645884
V2HS_272934	2424.49	745.667	-3.22718	0	0	1812.37	562.204	-3.22816	3.3011e-38	1.29676e-36	NARG1	NMDA receptor regulated 1	80155
V2HS_198161	393.311	45.8988	-9.43099	1.99449e-19	3.74446e-18	284.431	88.2067	-3.27047	1.85505e-31	5.42846e-30	ZMYM5	zinc finger, MYM-type 5	9205
V2HS_131680	1292.07	522.439	-2.45856	6.33978e-28	1.82565e-26	1130.32	345.587	-3.29763	0	0	RPL38	ribosomal protein L38	6169
V2HS_229617	2682.45	687.272	-3.90349	0	0	2336.8	576.556	-4.01773	3.33147e-34	1.07981e-32	COPS4	COP9 constitutive photomorphogenic homolog subunit 4 (Arabidopsis)	51138
V2HS_151858	118.629	39.3377	-3.33375	2.03661e-16	3.04145e-15	57.3466	26.61	-2.15648	9.21048e-13	9.03302e-12	MN1	meningioma (disrupted in balanced translocation) 1	4330
V2HS_190374	2187.46	437.722	-4.97075	3.35779e-41	1.62887e-39	1403.46	216.761	-6.50498	3.9154e-38	1.52976e-36	LSM3	LSM3 homolog, U6 small nuclear RNA associated (S. cerevisiae)	27258
V2HS_94794	2996.2	1362.99	-2.18096	5.81928e-35	2.27361e-33	2414.4	1102.35	-2.18631	3.37433e-42	1.4963e-40	RBBP6	retinoblastoma binding protein 6	5930
V2HS_170727	530.087	177.631	-2.96527	2.2123e-14	2.77613e-13	339.607	166.467	-2.1068	3.80093e-06	1.62659e-05	PSMB4, Psmb4, Psmb4	proteasome (prosome, macropain) subunit, beta type, 4, proteasome (prosome, macropain) subunit, beta type 4, proteasome (prosome, macropain) subunit, beta type 4	5692, 19172, 58854
V2HS_112634	2198.32	466.455	-4.71137	0	0	1687.71	253.498	-6.65434	0	0	BUB1B	budding uninhibited by benzimidazoles 1 homolog beta (yeast)	701
V2HS_213510	2194.32	1005.07	-2.17705	2.30145e-15	3.13275e-14	1781.58	854.317	-2.06609	6.99847e-09	4.52864e-08	IGLJ3	immunoglobulin lambda joining 3	28831
V2HS_178381	2057.93	301.396	-7.18233	0	0	1633.05	281.357	-5.8673	0	0	SNX21	sorting nexin family member 21	90203
V2HS_42670	2290.94	1035.64	-2.20515	1.4025e-11	1.31996e-10	1775.8	812.697	-2.20961	1.41119e-08	8.75543e-08	TAF1	TAF1 RNA polymerase II, TATA box binding protein (TBP)-associated factor, 250kDa	6872
V2HS_241382	7024.22	2046.36	-3.41921	0	0	4865.13	1422.23	-3.43686	0	0	PRPF18	PRP18 pre-mRNA processing factor 18 homolog (S. cerevisiae)	8559
V2HS_113732	2376.91	579.578	-4.16401	0	0	1824.11	425.856	-4.33839	1.33826e-12	1.29491e-11	EN2	engrailed homeobox 2	2020
V2HS_57663	1022.43	410.239	-2.48925	3.0585e-22	6.7194e-21	708.517	141.218	-4.98431	1.2004e-19	2.03197e-18	RSPH1	radial spoke head 1 homolog (Chlamydomonas)	89765
V2HS_203477	3375.96	1201.49	-2.81187	0	0	2777.58	1010.37	-2.75035	0	0	YME1L1	YME1-like 1 (S. cerevisiae)	10730
V2HS_168753	2190.73	674.508	-3.25114	0	0	1465.4	451.638	-3.2433	0	0	LOC100131785, LOC100134537, RNF181, Rnf181	ring finger protein 181| hypothetical LOC100131785| hypothetical LOC100134537, ring finger protein 181	51255, 66510, 100131785, 100134537
V2HS_53947	3041.99	1409.64	-2.14857	3.34993e-34	1.26111e-32	2001.87	903.202	-2.22895	1.29004e-21	2.44735e-20	LOC728900, P4HB	prolyl 4-hydroxylase, beta polypeptide| similar to prolyl 4-hydroxylase beta-subunit	5034, 728900
V2HS_115234	4718.07	1273.01	-3.71389	1.80675e-19	3.40971e-18	2899.27	694.668	-4.17534	0	0	RAB23	RAB23, member RAS oncogene family	51715
V2HS_72135	552.408	239.399	-2.31119	3.72464e-08	2.29121e-07	470.044	225.87	-2.06979	1.63596e-14	1.88592e-13	LOC100128525, UQCRFS1	ubiquinol-cytochrome c reductase, Rieske iron-sulfur polypeptide 1| similar to hCG1641472	7386, 100128525
V2HS_39420	1012.61	279.443	-3.62531	0	0	933.488	442.673	-2.11518	4.87594e-23	1.03353e-21	SLC17A6	solute carrier family 17 (sodium-dependent inorganic phosphate cotransporter), member 6	57084
V2HS_27915	5095.38	1744.37	-2.92299	0	0	3750.45	1359.05	-2.75005	6.62254e-38	2.55977e-36	MED7	mediator complex subunit 7	9443
V2HS_59106	2391.27	778.866	-3.05518	1.29931e-34	4.94285e-33	1611.16	416.479	-3.90198	7.01175e-38	2.69579e-36	MAGOH	mago-nashi homolog, proliferation-associated (Drosophila)	4116
V2HS_230375	540.721	88.6414	-5.95129	6.30098e-36	2.57308e-34	279.454	72.6391	-3.86409	1.12692e-15	1.42402e-14	UTP11L, Utp11l	UTP11-like, U3 small nucleolar ribonucleoprotein, (yeast), UTP11-like, U3 small nucleolar ribonucleoprotein, (yeast)	51118, 170669
V2HS_192061	1040.97	299.64	-3.48588	0	0	601.218	218.815	-2.73909	0	0	HSPE1, LOC100132346	heat shock 10kDa protein 1 (chaperonin 10)| similar to chaperonin 10	3336, 100132346
V2HS_113386	707.719	267.359	-2.67085	1.28433e-21	2.72233e-20	635.087	284.425	-2.22973	6.76273e-21	1.23126e-19	DARS, Dars	aspartyl-tRNA synthetase, aspartyl-tRNA synthetase	1615, 226414
V2HS_225046	2901.3	927.086	-3.11771	0	0	2274.03	723.531	-3.14206	0	0	DKC1	dyskeratosis congenita 1, dyskerin	1736
V2HS_74023	459.719	122.529	-3.709	0	0	257.975	96.7327	-2.6673	0	0	SART3	squamous cell carcinoma antigen recognized by T cells 3	9733
V2HS_227951	2137.98	688.72	-3.09603	0	0	1773.97	599.09	-2.9656	0	0	GATA3	GATA binding protein 3	2625
V2HS_96371	5619.25	2286.61	-2.44867	0	0	3912.43	1470.03	-2.66563	0	0	RIMS1	regulating synaptic membrane exocytosis 1	22999
V2HS_245220	1137.9	215.607	-5.31435	0	0	1017.96	210.765	-4.86215	0	0	MAPRE3	microtubule-associated protein, RP/EB family, member 3	22924
V2HS_47912	72.6556	30.5078	-2.28603	1e-05	4.02674e-05	46.3091	15.4504	-2.99368	2.23163e-27	5.67966e-26	MCM3AP	minichromosome maintenance complex component 3 associated protein	8888
V2HS_224114	491.087	195.684	-2.5158	4.54513e-18	7.80337e-17	390.488	79.3658	-4.98608	0	0	PKD1L3	polycystic kidney disease 1-like 3	342372
V2HS_245224	1547.7	521.849	-2.96954	0	0	1412.97	462.384	-3.06956	1.00746e-23	2.18676e-22	THOC1	THO complex 1	9984
V2HS_92299	1706.29	443.27	-3.81792	1.42633e-31	4.81753e-30	1377.96	568.526	-2.41627	6.91246e-24	1.51404e-22	PRNP	prion protein	5621
V2HS_173165	628.599	251.189	-2.49377	4.65008e-32	1.60051e-30	673.186	191.786	-3.40407	1.27892e-10	1.00917e-09	HNF4G	hepatocyte nuclear factor 4, gamma	3174
V2HS_96951	656.278	191.126	-3.43508	0	0	484.027	135.518	-3.75842	5.99485e-17	8.52968e-16	OPA1	optic atrophy 1 (autosomal dominant)	4976
V2HS_179237	88.9409	40.8072	-2.2089	1.01728e-08	6.68445e-08	64.7603	22.2019	-2.89318	0	0	OAF, ZFYVE20	zinc finger, FYVE domain containing 20| OAF homolog (Drosophila)	64145, 220323
V2HS_152154	782.885	269.955	-2.90069	0	0	590.712	264.733	-2.22863	5.87424e-41	2.49759e-39	NCBP1	nuclear cap binding protein subunit 1, 80kDa	4686
V2HS_235720	3507.92	1093.5	-3.20851	0	0	2806.41	1159.44	-2.41515	5.83376e-32	1.74964e-30	GABBR1	gamma-aminobutyric acid (GABA) B receptor, 1	2550
V2HS_24443	2991.19	1363.07	-2.19039	0	0	2296.17	921.753	-2.48017	3.70573e-37	1.37359e-35	USO1	USO1 homolog, vesicle docking protein (yeast)	8615
V2HS_269411	2895.74	1334.56	-2.1682	0	0	2154.07	869.201	-2.47741	0	0	GDF2	growth differentiation factor 2	2658
V2HS_171144	1457.33	468.189	-3.09453	2.59842e-21	5.4125e-20	1015.34	306.689	-3.30509	0	0	RAB5B	RAB5B, member RAS oncogene family	5869
V2HS_242534	421.752	185.445	-2.27602	0	0	320.039	143.622	-2.2224	6.80827e-16	8.8827e-15	ERH	enhancer of rudimentary homolog (Drosophila)	2079
V2HS_91463	3214.67	1215.04	-2.65685	0	0	2248.35	973.747	-2.30065	3.55893e-36	1.26098e-34	EXOC3	exocyst complex component 3	11336
V2HS_17726	2202.9	470.365	-4.7053	8.21358e-36	3.31663e-34	1707.28	185.589	-9.11696	0	0	EPRS, Eprs, LOC633677	glutamyl-prolyl-tRNA synthetase, glutamyl-prolyl-tRNA synthetase| similar to Bifunctional aminoacyl-tRNA synthetase	2058, 107508, 633677
V2HS_151130	2241.11	811.235	-2.74996	0	0	1120.81	465.758	-2.405	0	0	DDB1, Ddb1, Ddb1	damage-specific DNA binding protein 1, 127kDa, damage specific DNA binding protein 1, damage-specific DNA binding protein 1	1642, 13194, 64470
V2HS_198819	541.774	204.322	-2.6567	0	0	541.517	143.45	-3.76306	0	0	TACC3	transforming, acidic coiled-coil containing protein 3	10460
V2HS_165534	2465.93	568.332	-4.3366	0	0	1875.47	284.196	-6.58654	0	0	SPINK6	serine peptidase inhibitor, Kazal type 6	404203
V2HS_94714	2962.73	1229.48	-2.43196	5.47612e-31	1.80737e-29	1865.86	916.794	-2.03359	0	0	HCN2, LOC100134399, Hcn2	hyperpolarization activated cyclic nucleotide-gated potassium channel 2| similar to hyperpolarization activated cyclic nucleotide-gated potassium channel 2, hyperpolarization-activated, cyclic nucleotide-gated K+ 2	610, 15166, 100134399

## Sheet: 2G
Primary hits identified by microarray analysis in the S100 screen with combined biological replicates (A & B)
CloneId	T0_Signal	T1_Signal	FoldChange	P-Value	Benjamini-Hochburg Adjusted P-Value	GeneSymbol	GeneDefinition	NCBI_GeneIDList
V2HS_50520	1163.08	395.963	-2.83924	0.01913	0.0490673	PLA2G15	phospholipase A2, group XV	23659
V2HS_171717	3.97537	2.13592	-2.10057	0.017	0.0441365	UBA1	ubiquitin-like modifier activating enzyme 1	7317
V2HS_178486	1685.1	820.616	-2.02871	0.01501	0.0398722	TPD52L3	tumor protein D52-like 3	89882
V2HS_230375	647.432	186.372	-2.69889	0.01477	0.039278	UTP11L, Utp11l	UTP11-like, U3 small nucleolar ribonucleoprotein, (yeast), UTP11-like, U3 small nucleolar ribonucleoprotein, (yeast)	51118, 170669
V2HS_60546	1179.33	371.416	-3.3326	0.014	0.0374785	DHX38	DEAH (Asp-Glu-Ala-His) box polypeptide 38	9785
V2HS_85329	454.367	272.208	-2.53895	0.01364	0.0367188	DNTTIP2	deoxynucleotidyltransferase, terminal, interacting protein 2	30836
V2HS_93898	4.48573	1.42059	-3.19825	0.01289	0.034934	RYR3	ryanodine receptor 3	6263
V2HS_137939	2755.29	748.751	-4.19328	0.01272	0.034577	MYST1	MYST histone acetyltransferase 1	84148
V2HS_70781	3969.74	1513.26	-2.70623	0.01247	0.0340382	RACGAP1	Rac GTPase activating protein 1	29127
V2HS_171593	2630.8	1127.61	-2.04619	0.01161	0.0319319	TST, Tst	thiosulfate sulfurtransferase (rhodanese), thiosulfate sulfurtransferase, mitochondrial	7263, 25274
V2HS_12595	1195.86	765.253	-2.07775	0.01157	0.0318583	UTRN	utrophin	7402
V2HS_157742	1721.64	4475.49	2.1819	0.01147	0.0316674	GEMIN6	gem (nuclear organelle) associated protein 6	79833
V2HS_269996	1802.46	727.766	-2.00977	0.01125	0.0311671	RPL7A	ribosomal protein L7a	6130
V2HS_257705	125.499	86.5457	-2.72206	0.01117	0.0310049	BTG3	BTG family, member 3	10950
V2HS_38632	619.246	73.3607	-3.46773	0.01028	0.0288447	CLDN2, Cldn2, Cldn2	claudin 2, claudin 2, claudin 2	9075, 12738, 300920
V2HS_92697	1213.3	2335.8	2.54801	0.01018	0.0286308	XPA	xeroderma pigmentosum, complementation group A	7507
V2HS_275106	3104.87	855.828	-2.59131	0.01015	0.0285575	LALBA	lactalbumin, alpha-	3906
V2HS_199459	542.859	1255.19	2.57188	0.00949	0.0268784	CAPN11, Capn11	calpain 11, calpain 11	11131, 408218
V2HS_64365	5934.36	2434.51	-2.06035	0.00853	0.0245344	ABCA1	ATP-binding cassette, sub-family A (ABC1), member 1	19
V2HS_223079	3017.44	1447.91	-2.07061	0.00841	0.0242374	PSMD12	proteasome (prosome, macropain) 26S subunit, non-ATPase, 12	5718
V2HS_197630	368.504	893.557	2.03922	0.00785	0.0228054	SAA4	serum amyloid A4, constitutive	6291
V2HS_67842	253.553	629.104	2.25657	0.00747	0.0218684	GAL3ST1	galactose-3-O-sulfotransferase 1	9514
V2HS_192585	2.50819	-0.35862	-7.10412	0.00688	0.0203639	CTSC	cathepsin C	1075
V2HS_114089	346.692	1005.88	2.13115	0.00663	0.0197208	GBP1	guanylate binding protein 1, interferon-inducible, 67kDa	2633
V2HS_223015	801.799	1518.95	2.2657	0.0061	0.0183482	CNGB3	cyclic nucleotide gated channel beta 3	54714
V2HS_95865	1103.36	349.198	-3.35278	0.00594	0.0179491	LOC100130960, LOC400061, TINP1	TGF beta-inducible nuclear protein 1| hypothetical gene supported by NM_014886| similar to CDK105	10412, 400061, 100130960
V2HS_139203	280.18	574.932	2.87146	0.00593	0.0179264	CLDN19, Cldn1	claudin 19, claudin 1	65129, 149461
V2HS_235720	3117.89	1285.71	-2.17711	0.00553	0.0168511	GABBR1	gamma-aminobutyric acid (GABA) B receptor, 1	2550
V2HS_112289	14.6619	30.0953	2.18805	0.00539	0.0164801	CD3D	CD3d molecule, delta (CD3-TCR complex)	915
V2HS_97745	4.5025	1.99973	-2.15914	0.00488	0.015132	COQ7	coenzyme Q7 homolog, ubiquinone (yeast)	10229
V2HS_267139	22.3063	146.804	3.99414	0.00477	0.0148291	G30	putative protein LG30	282706
V2HS_14233	387.628	1234.41	2.25168	0.00462	0.0144123	DTX4	deltex 4 homolog (Drosophila)	23220
V2HS_47773	475.286	171.595	-2.16381	0.00433	0.0136371	BUD31	BUD31 homolog (S. cerevisiae)	8896
V2HS_57042	73.3885	164.067	2.32031	0.00379	0.0121106	REST	RE1-silencing transcription factor	5978
V2HS_202823	358.052	591.183	2.01145	0.00372	0.0119344	PRKY	protein kinase, Y-linked	5616
V2HS_57663	2237.07	752.683	-2.29857	0.00353	0.0113906	RSPH1	radial spoke head 1 homolog (Chlamydomonas)	89765
V2HS_153690	229.979	120.923	-3.2166	0.00353	0.0113906	hCG_1783494, SVIL	supervillin| supervillin-like	6840, 645954
V2HS_130944	531.51	1018.18	2.28722	0.00338	0.0109505	GSTT1	glutathione S-transferase theta 1	2952
V2HS_179237	139.152	65.8912	-2.59308	0.00331	0.010772	OAF, ZFYVE20	zinc finger, FYVE domain containing 20| OAF homolog (Drosophila)	64145, 220323
V2HS_132923	1545.99	821.019	-2.10044	0.00307	0.0101139	BCL6	B-cell CLL/lymphoma 6	604
V2HS_63960	4.91918	2.14045	-2.06843	0.00306	0.0100948	HMGCS2	3-hydroxy-3-methylglutaryl-Coenzyme A synthase 2 (mitochondrial)	3158
V2HS_83683	245.467	566.676	2.37728	0.00305	0.0100664	F9	coagulation factor IX	2158
V2HS_65283	0.9858	3.40597	3.57168	0.00305	0.0100664	GMPPA	GDP-mannose pyrophosphorylase A	29926
V2HS_202398	1776.41	786.066	-2.14356	0.00292	0.00969934	TRPV1	transient receptor potential cation channel, subfamily V, member 1	7442
V2HS_133780	181.843	395.811	2.1035	0.00274	0.00915613	KPNA5	karyopherin alpha 5 (importin alpha 6)	3841
V2HS_60802	2298.99	995.053	-4.90563	0.00247	0.0083857	EIF2S1	eukaryotic translation initiation factor 2, subunit 1 alpha, 35kDa	1965
V2HS_116219	638.89	317.787	-2.60315	0.00239	0.00814471	DCLRE1B	DNA cross-link repair 1B (PSO2 homolog, S. cerevisiae)	64858
V2HS_196394	719.64	2617.06	2.81615	0.00204	0.00705171	PLA2G16	phospholipase A2, group XVI	11145
V2HS_49652	22378.9	10908.2	-2.10199	0.002	0.00693001	FMR1NB	fragile X mental retardation 1 neighbor	158521
V2HS_231025	1208.71	419.787	-6.18626	0.00199	0.00690529	RRM2	ribonucleotide reductase M2 polypeptide	6241
V2HS_93649	1909.53	858.528	-2.1261	0.00154	0.00545643	LOC652522, WRN	Werner syndrome| similar to Werner syndrome protein	7486, 652522
V2HS_52060	16.1544	4.77356	-4.74923	0.00145	0.00516795	TUBA8	tubulin, alpha 8	51807
V2HS_134155	1634.16	751.958	-2.40745	0.00138	0.00495757	TACSTD2	tumor-associated calcium signal transducer 2	4070
V2HS_69824	1236.13	425.932	-2.82781	0.00129	0.00468313	SLC15A4	solute carrier family 15, member 4	121260
V2HS_17500	657.4	1315.58	2.33622	0.00128	0.00465384	TOM1L2, Tom1l2	target of myb1-like 2 (chicken), target of myb1-like 2 (chicken)	146691, 216810
V2HS_214226	1156.32	2137.89	2.07477	0.00122	0.00444464	EPB41L5, Epb4.1l5, Epb4.1l5	erythrocyte membrane protein band 4.1 like 5, erythrocyte protein band 4.1-like 5, erythrocyte protein band 4.1-like 5	57669, 226352, 304733
V2HS_113450	1106.05	466.125	-4.03185	0.0011	0.00406899	DKC1, Dkc1	dyskeratosis congenita 1, dyskerin, dyskeratosis congenita 1, dyskerin homolog (human)	1736, 245474
V2HS_114412	1570.64	649.925	-2.08132	0.00101	0.00377275	EPC2	enhancer of polycomb homolog 2 (Drosophila)	26122
V2HS_32160	371.664	133.126	-2.92203	0.00092	0.00347609	MST075, RPA1	replication protein A1, 70kDa| MSTP075	6117, 100132299
V2HS_113499	8031.33	3895.26	-2.7202	0.0009	0.00341122	DYNC1I2, LOC728532	dynein, cytoplasmic 1, intermediate chain 2| similar to cytoplasmic dynein intermediate chain 2C	1781, 728532
V2HS_250757	6518.67	3777.73	-2.12931	0.00075	0.00290359	KLK14	kallikrein-related peptidase 14	43847
V2HS_152747	1065.02	2782.7	2.46435	0.00065	0.00254921	PDE2A, Pde2a	phosphodiesterase 2A, cGMP-stimulated, phosphodiesterase 2A, cGMP-stimulated	5138, 81743
V2HS_62091	228.157	59.2287	-3.61299	0.00065	0.00254921	NACA, Naca	nascent polypeptide-associated complex alpha subunit, nascent-polypeptide-associated complex alpha polypeptide	4666, 288770
V2HS_175557	1343.99	815.986	-2.07159	0.00061	0.00241197	UTP6	UTP6, small subunit (SSU) processome component, homolog (yeast)	55813
V2HS_242022	534.746	307.941	-2.03316	0.00059	0.00234314	EIF3G	eukaryotic translation initiation factor 3, subunit G	8666
V2HS_92338	336.711	158.016	-2.22738	0.00059	0.00234314	PXMP3, RGD1305721	peroxisomal membrane protein 3, 35kDa, similar to RIKEN cDNA 2810055F11	5828, 314214
V2HS_233452	267.008	66.5001	-4.78372	0.00056	0.00224124	RPS6	ribosomal protein S6	6194
V2HS_101426	1461.09	582.003	-2.73303	0.00049	0.00199871	SPC24	SPC24, NDC80 kinetochore complex component, homolog (S. cerevisiae)	147841
V2HS_56837	535.18	1353.69	2.07524	0.00043	0.00177602	ACSM3	acyl-CoA synthetase medium-chain family member 3	6296
V2HS_116931	401.22	729.572	2.36016	0.00043	0.00177602	FZD5, Fzd5	frizzled homolog 5 (Drosophila), frizzled homolog 5 (Drosophila)	7855, 14367
V2HS_98041	110.32	236.544	2.50899	0.0004	0.00167025	MAPKSP1	MAPK scaffold protein 1	8649
V2HS_96949	4484.25	1417.85	-2.65162	0.00032	0.00136377	OPA1	optic atrophy 1 (autosomal dominant)	4976
V2HS_285939	1624.28	820.031	-2.04597	0.00032	0.00136377	NPSR1	neuropeptide S receptor 1	387129
V2HS_151545	1354.86	550.958	-2.23735	0.00028	0.00121043	MAN2A1	mannosidase, alpha, class 2A, member 1	4124
V2HS_192233	1938.6	1069.96	-2.18342	0.00027	0.00117211	ETV1	ets variant 1	2115
V2HS_13708	5599.6	2420.36	-2.28687	0.00024	0.00105198	RNF7	ring finger protein 7	9616
V2HS_141107	2314.98	4074.74	2.03763	0.00023	0.00101245	ITGA8	integrin, alpha 8	8516
V2HS_198861	596.663	241.395	-2.15678	0.00022	0.000976157	AGR2	anterior gradient homolog 2 (Xenopus laevis)	10551
V2HS_118066	2230.1	892.127	-2.99721	0.00022	0.000976157	UTP15	UTP15, U3 small nucleolar ribonucleoprotein, homolog (S. cerevisiae)	84135
V2HS_175686	127.401	250.43	2.18529	0.00021	0.000938701	NUSAP1	nucleolar and spindle associated protein 1	51203
V2HS_94795	4274.7	1707.03	-2.33363	0.0002	0.000897888	RBBP6, Rbbp6	retinoblastoma binding protein 6, retinoblastoma binding protein 6	5930, 308968
V2HS_262096	1251.4	585.985	-2.51952	0.00018	0.00081775	TUBB4	tubulin, beta 4	10382
V2HS_172446	3583.81	2053.79	-2.05479	0.00018	0.00081775	PDHX	pyruvate dehydrogenase complex, component X	8050
V2HS_83156	1748.85	3333.01	2.13559	0.00016	0.000736611
V2HS_202427	0.72317	2.27343	2.92458	0.00015	0.000696339	DYRK2	dual-specificity tyrosine-(Y)-phosphorylation regulated kinase 2	8445
V2HS_133491	36276.2	14486.3	-2.64415	0.00015	0.000696339	ITGB8	integrin, beta 8	3696
V2HS_112634	3407.6	1356.49	-3.32176	0.00014	0.000656239	BUB1B	budding uninhibited by benzimidazoles 1 homolog beta (yeast)	701
V2HS_177355	509.972	1126.23	2.31872	0.00014	0.000656239	USMG5	up-regulated during skeletal muscle growth 5 homolog (mouse)	84833
V2HS_139217	691.19	316.203	-2.02106	0.00012	0.000568761	OXER1	oxoeicosanoid (OXE) receptor 1	165140
V2HS_59083	237.564	513.958	2.21549	0.00012	0.000568761	S100Z	S100 calcium binding protein Z	170591
V2HS_68113	4167.56	1737.01	-3.3076	0.00011	0.000525152	UBA2	ubiquitin-like modifier activating enzyme 2	10054
V2HS_41029	4517.8	1866.7	-2.17583	0.00011	0.000525152	ATP6V0D1	ATPase, H+ transporting, lysosomal 38kDa, V0 subunit d1	9114
V2HS_218018	1451.06	329.371	-3.52434	0.0001	0.000480905	DHX29	DEAH (Asp-Glu-Ala-His) box polypeptide 29	54505
V2HS_196314	83.9326	217.34	2.35648	0.0001	0.000480905	SLC5A4	solute carrier family 5 (low affinity glucose cotransporter), member 4	6527
V2HS_197989	53.2404	15.862	-2.73828	0.0001	0.000480905	IPP	intracisternal A particle-promoted polypeptide	3652
V2HS_81270	2070.33	901.138	-2.14763	9e-05	0.000438356	ARAP1	ArfGAP with RhoGAP domain, ankyrin repeat and PH domain 1	116985
V2HS_117952	902.418	427.239	-2.71008	8e-05	0.000393361	CEP192	centrosomal protein 192kDa	55125
V2HS_171279	3649.79	1044.6	-3.17637	8e-05	0.000393361	RBBP7	retinoblastoma binding protein 7	5931
V2HS_30633	1191.16	638.311	-2.44031	8e-05	0.000393361	MYNN	myoneurin	55892
V2HS_203413	2.02393	5.90021	2.9206	7e-05	0.000347978	KIF4A, KIF4B	kinesin family member 4A| kinesin family member 4B	24137, 285643
V2HS_168969	1571.6	556.833	-2.97804	7e-05	0.000347978	TCF3, Tcfe2a	transcription factor 3 (E2A immunoglobulin enhancer binding factors E12/E47), transcription factor E2a	6929, 21423
V2HS_97272	1155.19	203.355	-8.42311	6e-05	0.000304765	EXOSC3	exosome component 3	51010
V2HS_181878	610.972	1161.83	2.10972	6e-05	0.000304765	CRTC2, Crtc2, Crtc2	CREB regulated transcription coactivator 2, CREB regulated transcription coactivator 2, CREB regulated transcription coactivator 2	74343, 200186, 310615
V2HS_68557	11094	5091.37	-2.30376	5e-05	0.000257775	CHMP4A, MDP-1	chromatin modifying protein 4A| magnesium-dependent phosphatase 1	29082, 145553
V2HS_150234	1449.75	2563.22	2.0023	5e-05	0.000257775	CAPNS1	calpain, small subunit 1	826
V2HS_114976	5464.98	2949.09	-2.12979	5e-05	0.000257775	DCTN4	dynactin 4 (p62)	51164
V2HS_80719	1800.74	682.336	-2.3115	5e-05	0.000257775	HPSE2, LOC100133895	heparanase 2| hypothetical protein LOC100133895	60495, 100133895
V2HS_181858	508.232	1147.3	2.01153	5e-05	0.000257775	USH2A	Usher syndrome 2A (autosomal recessive, mild)	7399
V2HS_131617	225.504	93.8386	-2.14549	5e-05	0.000257775	hCG_2004593, hCG_22804, hCG_39912, LOC100128548, LOC100132742, LOC100133931, LOC729046, LOC729301, RPL17, tcag7.1263, Rpl17	ribosomal protein L17| hCG39912| ribosomal protein L17-like| hCG22804| similar to Rieske iron-sulfur protein| hypothetical LOC729046| similar to hCG20217| hypothetical LOC100128548| hypothetical protein LOC100132742| hypothetical protein LOC100133931, ribosomal protein L17	6139, 319195, 642250, 645296, 645441, 647123, 729046, 729301, 100128548, 100132742, 100133931
V2HS_170727	875.455	277.826	-4.11487	5e-05	0.000257775	PSMB4, Psmb4, Psmb4	proteasome (prosome, macropain) subunit, beta type, 4, proteasome (prosome, macropain) subunit, beta type 4, proteasome (prosome, macropain) subunit, beta type 4	5692, 19172, 58854
V2HS_178381	2955.65	1074.07	-3.4516	4e-05	0.000210116	SNX21	sorting nexin family member 21	90203
V2HS_248371	3669.52	1620.57	-2.1871	3e-05	0.000160503	GGA1	golgi associated, gamma adaptin ear containing, ARF binding protein 1	26088
V2HS_150747	244.625	566.743	2.21163	3e-05	0.000160503	COL9A1	collagen, type IX, alpha 1	1297
V2HS_43104	5529.73	3023.24	-2.12445	3e-05	0.000160503	FAT1	FAT tumor suppressor homolog 1 (Drosophila)	2195
V2HS_98562	284.544	671.883	3.28299	3e-05	0.000160503	IL25	interleukin 25	64806
V2HS_15184	572.307	1308.96	2.56283	3e-05	0.000160503	BMPR1A, LOC643778	bone morphogenetic protein receptor, type IA| similar to ALK-3	657, 643778
V2HS_172448	14.8469	5.72185	-3.18874	3e-05	0.000160503	CUL5	cullin 5	8065
V2HS_260245	66.4155	14.9921	-4.61516	2e-05	0.000110859	RAB35	RAB35, member RAS oncogene family	11021
V2HS_99237	98.9204	396.749	3.13959	2e-05	0.000110859	SLC25A28	solute carrier family 25, member 28	81894
V2HS_30051	942.775	380.292	-2.49334	2e-05	0.000110859	ERCC1	excision repair cross-complementing rodent repair deficiency, complementation group 1 (includes overlapping antisense sequence)	2067
V2HS_171835	3975.11	1612.57	-3.12563	2e-05	0.000110859	UGCG	UDP-glucose ceramide glucosyltransferase	7357
V2HS_170970	7663.74	3982.15	-2.35701	2e-05	0.000110859	PTPRC	protein tyrosine phosphatase, receptor type, C	5788
V2HS_173828	2178.44	615.352	-3.28387	1e-05	5.75478e-05	RPP25	ribonuclease P/MRP 25kDa subunit	54913
V2HS_91291	907.465	408.879	-2.19289	1e-05	5.75478e-05	ERICH1	glutamate-rich 1	157697
V2HS_16839	3514.97	1780.05	-2.12299	1e-05	5.75478e-05	GTF2A2, Gtf2a2, LOC100046289, Gtf2a2	general transcription factor IIA, 2, 12kDa, general transcription factor II A, 2| similar to TFIIA small subunit, general transcription factor IIA, 2	2958, 83828, 235459, 100046289
V2HS_248334	1144.15	323.283	-2.80875	1e-05	5.75478e-05	IL27RA	interleukin 27 receptor, alpha	9466
V2HS_71211	2618.59	1031.19	-2.283	9.15895e-06	5.48021e-05	LOC284393, LOC285176, LOC389342, LOC390345, LOC644937, LOC645422, RPL10, 100039720, 100041509, 100041555, 100043010, EG434434, EG625219, EG665071, ENSMUSG00000058443, LOC100045717, LOC100048223, LOC100048462, LOC100048642, OTTMUSG00000001057, OTTMUSG00000015005, Rpl10, LOC689075, RGD1561367, RGD1561729, RGD1561736, RGD1561782, RGD1564963, Rpl10	ribosomal protein L10| similar to QM protein| similar to ribosomal protein L10| similar to QM protein| similar to ribosomal protein L10| similar to ribosomal protein L10| similar to ribosomal protein L10, ribosomal protein 10| predicted gene, EG434434| predicted gene, EG625219| predicted gene, EG665071| predicted gene, 100039720| predicted gene, 100041509| predicted gene, 100041555| predicted gen…	6134, 81764, 110954, 284393, 285176, 301174, 363031, 363804, 389342, 390345, 434434, 499794, 503169, 625219, 644937, 645422, 665071, 689075, 100039720, 100041509, 100041555, 100043010, 100043346, 100043391, 100043696, 100045717, 100048223, 100048462, 100048642
V2HS_99993	116.071	263.67	2.05406	8.92721e-06	5.35484e-05	SPACA4	sperm acrosome associated 4	171169
V2HS_211486	366.039	1048	2.84377	8.48147e-06	5.13005e-05	MDH1	malate dehydrogenase 1, NAD (soluble)	4190
V2HS_180355	495.007	1228.47	2.53245	8.10547e-06	4.93566e-05	MDH1B	malate dehydrogenase 1B, NAD (soluble)	130752
V2HS_131026	405.636	1112.66	2.98111	7.75429e-06	4.75772e-05	HTR2C	5-hydroxytryptamine (serotonin) receptor 2C	3358
V2HS_30900	712.235	1365.03	2.18768	7.44505e-06	4.57981e-05	B3GAT1	beta-1,3-glucuronyltransferase 1 (glucuronosyltransferase P)	27087
V2HS_172065	1693.55	647.985	-3.05818	6.90739e-06	4.27088e-05	YY1, Yy1	YY1 transcription factor, YY1 transcription factor	7528, 22632
V2HS_252883	1602.65	709.963	-2.1441	6.87714e-06	4.25947e-05	PWP1	PWP1 homolog (S. cerevisiae)	11137
V2HS_165534	2504.87	456.011	-5.41587	6.41587e-06	4.01573e-05	SPINK6	serine peptidase inhibitor, Kazal type 6	404203
V2HS_198262	1637.84	3777.1	2.04147	5.93169e-06	3.73795e-05	PCGF2	polycomb group ring finger 2	7703
V2HS_73382	1868.67	754.112	-2.38761	5.87778e-06	3.70721e-05	SAMM50	sorting and assembly machinery component 50 homolog (S. cerevisiae)	25813
V2HS_48723	640.308	293.117	-2.85602	5.54987e-06	3.51265e-05	ATP5C1	ATP synthase, H+ transporting, mitochondrial F1 complex, gamma polypeptide 1	509
V2HS_198161	335.454	102.96	-2.9092	5.17507e-06	3.30145e-05	ZMYM5	zinc finger, MYM-type 5	9205
V2HS_223974	1194.15	2502.06	2.00901	4.46551e-06	2.87159e-05	LENG8	leukocyte receptor cluster (LRC) member 8	114823
V2HS_16681	79.3881	27.2565	-2.94575	4.36162e-06	2.8148e-05	SUCLG1	succinate-CoA ligase, alpha subunit	8802
V2HS_170676	5322.7	2267.9	-2.61386	3.88008e-06	2.53573e-05	PSMA2, 100042941, EG624140, EG665455, LOC100046976, Psma2, LOC691655	proteasome (prosome, macropain) subunit, alpha type, 2, proteasome (prosome, macropain) subunit, alpha type 2| predicted gene, EG624140| predicted gene, EG665455| predicted gene, 100042941| similar to proteasome (prosome, macropain) subunit, alpha type 2, similar to Proteasome subunit alpha type 2 (Proteasome component C3) (Macropain subunit C3) (Multicatalytic endopeptidase complex subunit C3)	5683, 19166, 624140, 665455, 691655, 100042941, 100046976
V2HS_70139	602.414	1282.9	2.26057	2.8268e-06	1.90776e-05	STAT2	signal transducer and activator of transcription 2, 113kDa	6773
V2HS_262274	680.569	312.252	-2.49597	2.81984e-06	1.90484e-05	SUV39H2	suppressor of variegation 3-9 homolog 2 (Drosophila)	79723
V2HS_136283	7008.28	3176.91	-2.06138	2.5165e-06	1.71921e-05	CEP97	centrosomal protein 97kDa	79598
V2HS_17977	62.2913	8.2753	-5.36813	2.18641e-06	1.51084e-05	ELAVL2, Elavl2, Elavl2	ELAV (embryonic lethal, abnormal vision, Drosophila)-like 2 (Hu antigen B), ELAV (embryonic lethal, abnormal vision, Drosophila)-like 2 (Hu antigen B), ELAV (embryonic lethal, abnormal vision, Drosophila)-like 2 (Hu antigen B)	1993, 15569, 286973
V2HS_68089	375.518	66.2891	-7.1898	2.11564e-06	1.46896e-05	SMC4	structural maintenance of chromosomes 4	10051
V2HS_257617	1081.87	444.287	-2.69011	1.96911e-06	1.37647e-05	RTF1, 6720473M08Rik	Rtf1, Paf1/RNA polymerase II complex component, homolog (S. cerevisiae), RIKEN cDNA 6720473M08 gene	23168, 320121
V2HS_5722	1274.82	408.268	-4.52522	1.51242e-06	1.07733e-05	TUBGCP3	tubulin, gamma complex associated protein 3	10426
V2HS_93830	6168.85	1715.59	-3.02584	1.23443e-06	8.90465e-06	RPS20, TMEM70, 100043278, EG245676, LOC100046888, LOC675813, Rps20, LOC501769, LOC689970, RGD1562259, RGD1562725, RGD1563124, RGD1563636, Rps20	ribosomal protein S20| transmembrane protein 70, ribosomal protein S20| predicted gene, EG245676| similar to 40S ribosomal protein S20| predicted gene, 100043278| similar to ribosomal protein S20, ribosomal protein S20| similar to 40S ribosomal protein S20| similar to 40S ribosomal protein S20| similar to 40S ribosomal protein S20| similar to 40S ribosomal protein S20| similar to 40S ribosomal pr…	6224, 54968, 67427, 122772, 245676, 292466, 500451, 500559, 500817, 501769, 675813, 689970, 100043278, 100046888
V2HS_177981	386.661	1261.77	2.54501	1.02906e-06	7.48294e-06	SYTL1	synaptotagmin-like 1	84958
V2HS_191440	47.1183	118.36	2.41214	9.60856e-07	7.00814e-06	RFX4	regulatory factor X, 4 (influences HLA class II expression)	5992
V2HS_173165	644.054	286.713	-2.08802	7.50501e-07	5.54665e-06	HNF4G	hepatocyte nuclear factor 4, gamma	3174
V2HS_113732	3137.13	627.856	-4.67208	6.84257e-07	5.08828e-06	EN2	engrailed homeobox 2	2020
V2HS_83646	477.966	81.4906	-5.21301	6.75659e-07	5.0399e-06	FANCC	Fanconi anemia, complementation group C	2176
V2HS_213782	3678.45	1352.88	-3.49714	6.47502e-07	4.83486e-06	MCM6	minichromosome maintenance complex component 6	4175
V2HS_57997	3207.97	1218.72	-2.52817	5.23242e-07	3.93548e-06	EEF1A1, EEF1AL7, HNRPA1P5, LOC100130211, LOC100132804, LOC389223, LOC401717, LOC644604, LOC645715	eukaryotic translation elongation factor 1 alpha 1| similar to eukaryotic translation elongation factor 1 alpha 1| hypothetical LOC401717| eukaryotic translation elongation factor 1 alpha-like 7| similar to rCG25445| similar to hCG2043493| heterogeneous nuclear ribonucleoprotein A1 pseudogene 5| eukaryotic translation elongation factor 1 alpha 1 pseudogene| hypothetical LOC100132804	1915, 389223, 401717, 441032, 644604, 645715, 664721, 100130211, 100132804
V2HS_153783	235.908	541.452	2.35268	4.97152e-07	3.75487e-06	TBCC	tubulin folding cofactor C	6903
V2HS_62369	1543.66	3108.62	2.12417	4.1941e-07	3.20793e-06	CALB1	calbindin 1, 28kDa	793
V2HS_262212	555.43	1231.08	2.41035	4.17215e-07	3.19452e-06	SNX21	sorting nexin family member 21	90203
V2HS_45266	4230.57	1509.58	-3.10783	2.95449e-07	2.32626e-06	INCENP	inner centromere protein antigens 135/155kDa	3619
V2HS_273001	6967.81	2056.94	-4.66179	2.89902e-07	2.28507e-06	EIF1AP1, EIF1AX, Eif1a	eukaryotic translation initiation factor 1A, X-linked| eukaryotic translation initiation factor 1A pseudogene 1, eukaryotic translation initiation factor 1A	1964, 13664, 280661
V2HS_188692	4768.5	2498.44	-2.07092	2.77769e-07	2.19183e-06	RNU105A, SNORA73A, SNORA73B	small nucleolar RNA, H/ACA box 73A| small nucleolar RNA, H/ACA box 73B| RNA, U105A small nucleolar	6080, 6081, 26768
V2HS_20974	978.426	190.183	-3.98306	2.56492e-07	2.03504e-06	SPATA5, Spata5, Spata5	spermatogenesis associated 5, spermatogenesis associated 5, spermatogenesis associated 5	57815, 166378, 361935
V2HS_226979	2540.95	1208.95	-2.24904	2.51923e-07	2.00761e-06	DHX9	DEAH (Asp-Glu-Ala-His) box polypeptide 9	1660
V2HS_196161	515.535	1065.92	2.25587	2.42868e-07	1.94187e-06
V2HS_171743	2235.3	5033.29	2.03349	2.37311e-07	1.90376e-06	UBE2D1	ubiquitin-conjugating enzyme E2D 1 (UBC4/5 homolog, yeast)	7321
V2HS_218823	2613.96	1178.31	-2.6999	2.30289e-07	1.85153e-06	TMEM17	transmembrane protein 17	200728
V2HS_262199	1583.73	676.147	-2.21138	2.04051e-07	1.6609e-06	TRIP13	thyroid hormone receptor interactor 13	9319
V2HS_224577	5819.17	2454.35	-2.46359	1.98655e-07	1.62246e-06	DARS	aspartyl-tRNA synthetase	1615
V2HS_202012	800.241	204.185	-3.19131	1.81693e-07	1.49236e-06	ADCY5	adenylate cyclase 5	111
V2HS_133197	604.946	199.556	-2.93386	1.42529e-07	1.18961e-06	HSD17B2	hydroxysteroid (17-beta) dehydrogenase 2	3294
V2HS_98025	398.783	1291.93	4.46896	1.08825e-07	9.22142e-07	DBR1	debranching enzyme homolog 1 (S. cerevisiae)	51163
V2HS_115479	5985.21	1991.31	-2.80314	9.80677e-08	8.35888e-07	IPO11	importin 11	51194
V2HS_74023	640.679	145.458	-3.8069	8.22121e-08	7.09951e-07	SART3	squamous cell carcinoma antigen recognized by T cells 3	9733
V2HS_155624	429.534	55.1693	-6.321	7.83317e-08	6.78875e-07	IPO9	importin 9	55705
V2HS_140536	188.577	54.2943	-2.90604	7.39949e-08	6.45157e-07	MED11	mediator complex subunit 11	400569
V2HS_20210	167.409	43.4618	-3.98475	7.26016e-08	6.33773e-07	PTRF, Ptrf	polymerase I and transcript release factor, polymerase I and transcript release factor	19285, 284119
V2HS_53719	4381.47	2433.43	-2.02581	7.01952e-08	6.13508e-07	CNTNAP2	contactin associated protein-like 2	26047
V2HS_263147	2178.27	491.56	-3.79301	6.09411e-08	5.38487e-07	XRN2	5'-3' exoribonuclease 2	22803
V2HS_188099	49.5168	4.99333	-7.00801	5.72591e-08	5.10319e-07	LOC100130651, SSX1, SSX10, SSX2, SSX2B, SSX8	synovial sarcoma, X breakpoint 1| synovial sarcoma, X breakpoint 2| synovial sarcoma, X breakpoint 8| synovial sarcoma, X breakpoint 2B| synovial sarcoma, X breakpoint 10| similar to Synovial sarcoma, X breakpoint 2	6756, 6757, 280659, 727837, 100128582, 100130651
V2HS_256034	8.67866	4.19293	-2.06946	4.76607e-08	4.28472e-07	LOC727893, PDE4DIP	phosphodiesterase 4D interacting protein| similar to phosphodiesterase 4D interacting protein (myomegalin)	9659, 727893
V2HS_226369	4862.05	2229.75	-2.0529	3.65585e-08	3.32383e-07	GFPT1	glutamine-fructose-6-phosphate transaminase 1	2673
V2HS_59106	3131.56	1371.98	-2.16783	2.48005e-08	2.31899e-07	MAGOH	mago-nashi homolog, proliferation-associated (Drosophila)	4116
V2HS_23804	383.538	55.9679	-5.26491	2.47458e-08	2.31687e-07	EIF3H, Eif3h, LOC362695	eukaryotic translation initiation factor 3, subunit H, eukaryotic translation initiation factor 3, subunit H| similar to eukaryotic translation initiation factor 3, subunit 3 gamma, 40kDa	8667, 299899, 362695
V2HS_211591	3586.41	1207.55	-3.59341	2.39727e-08	2.25325e-07	TBCD	tubulin folding cofactor D	6904
V2HS_170806	3041.25	1266.46	-2.82922	2.33431e-08	2.19693e-07	PSMD3	proteasome (prosome, macropain) 26S subunit, non-ATPase, 3	5709
V2HS_118859	8358.34	3117.27	-2.86541	2.16993e-08	2.0583e-07	COPS8	COP9 constitutive photomorphogenic homolog subunit 8 (Arabidopsis)	10920
V2HS_59309	726.368	1320.9	2.00975	1.94142e-08	1.85616e-07	PSORS1C1	psoriasis susceptibility 1 candidate 1	170679
V2HS_76819	19343.4	8310.22	-2.53298	1.78552e-08	1.71833e-07	SGCG	sarcoglycan, gamma (35kDa dystrophin-associated glycoprotein)	6445
V2HS_202817	1040.24	243.68	-4.14268	1.67518e-08	1.61874e-07	EIF6	eukaryotic translation initiation factor 6	3692
V2HS_221707	188.671	359.473	2.07822	1.33418e-08	1.31203e-07	PLCG2	phospholipase C, gamma 2 (phosphatidylinositol-specific)	5336
V2HS_87449	24.5921	5.52956	-6.36477	1.32267e-08	1.30249e-07	TFB2M	transcription factor B2, mitochondrial	64216
V2HS_157561	319.774	46.5596	-6.38352	1.09443e-08	1.08512e-07	UGT2A3	UDP glucuronosyltransferase 2 family, polypeptide A3	79799
V2HS_151453	4064.57	1656.95	-2.26369	8.94201e-09	8.96433e-08	ERBB3	v-erb-b2 erythroblastic leukemia viral oncogene homolog 3 (avian)	2065
V2HS_256402	4982.32	1800.79	-2.59712	8.88446e-09	8.91901e-08	MOBKL3	MOB1, Mps One Binder kinase activator-like 3 (yeast)	25843
V2HS_150899	2307.83	4551.44	2.17247	7.25124e-09	7.36123e-08	ATF2	activating transcription factor 2	1386
V2HS_12569	2586.24	1125.69	-2.29288	7.03271e-09	7.16959e-08	HSPA8	heat shock 70kDa protein 8	3312
V2HS_68092	3694.71	1338.7	-3.44048	5.861e-09	6.03466e-08	SMC4	structural maintenance of chromosomes 4	10051
V2HS_151	4872.12	1345.07	-3.96306	4.75888e-09	4.94212e-08	PSMD14	proteasome (prosome, macropain) 26S subunit, non-ATPase, 14	10213
V2HS_153992	661.994	1878.65	2.72233	4.67458e-09	4.86156e-08	TGM4	transglutaminase 4 (prostate)	7047
V2HS_151103	3098.63	672.174	-4.15403	4.41973e-09	4.60978e-08	DBT	dihydrolipoamide branched chain transacylase E2	1629
V2HS_246178	208.86	561.192	2.81176	3.5908e-09	3.78343e-08	TEKT4	tektin 4	150483
V2HS_87229	4580.65	1768.62	-3.09563	3.39773e-09	3.59572e-08	PRPF19	PRP19/PSO4 pre-mRNA processing factor 19 homolog (S. cerevisiae)	27339
V2HS_96951	1454.26	245.67	-8.09698	2.45602e-09	2.64168e-08	OPA1	optic atrophy 1 (autosomal dominant)	4976
V2HS_258083	903.827	58.6056	-12.81	2.21104e-09	2.38528e-08	IPO13, Ipo13, Ipo13	importin 13, importin 13, importin 13	9670, 116458, 230673
V2HS_24645	707.191	344.37	-2.28614	1.71971e-09	1.86918e-08	CIZ1	CDKN1A interacting zinc finger protein 1	25792
V2HS_131580	880.944	354.256	-2.83247	1.65843e-09	1.80801e-08	RPL13	ribosomal protein L13	6137
V2HS_215503	1799.66	765.197	-2.26513	1.45114e-09	1.59891e-08	CDC42EP3	CDC42 effector protein (Rho GTPase binding) 3	10602
V2HS_221995	2422.7	919.367	-2.96927	1.19178e-09	1.32935e-08	SLC25A3	solute carrier family 25 (mitochondrial carrier; phosphate carrier), member 3	5250
V2HS_27233	136.414	28.9779	-4.859	1.06451e-09	1.19106e-08	PRPF18	PRP18 pre-mRNA processing factor 18 homolog (S. cerevisiae)	8559
V2HS_88826	4786.54	1748.23	-2.60886	9.11819e-10	1.02498e-08	CDK4	cyclin-dependent kinase 4	1019
V2HS_228652	6385.13	3181.24	-2.13863	8.64368e-10	9.77723e-09	POLR1A	polymerase (RNA) I polypeptide A, 194kDa	25885
V2HS_200124	1772.28	865.864	-2.2696	8.13379e-10	9.22936e-09	SSU72	SSU72 RNA polymerase II CTD phosphatase homolog (S. cerevisiae)	29101
V2HS_41473	10711.6	5051.6	-2.31584	7.64213e-10	8.68511e-09	BAP1	BRCA1 associated protein-1 (ubiquitin carboxy-terminal hydrolase)	8314
V2HS_238899	10749.7	4038.1	-2.78473	7.08325e-10	8.07535e-09	DDX47	DEAD (Asp-Glu-Ala-Asp) box polypeptide 47	51202
V2HS_27857	104.793	6.08532	-13.1571	6.23747e-10	7.14492e-09	PIGL	phosphatidylinositol glycan anchor biosynthesis, class L	9487
V2HS_277826	3697.3	919.099	-3.55871	5.72163e-10	6.64887e-09	POLR1B	polymerase (RNA) I polypeptide B, 128kDa	84172
V2HS_160970	1294.03	358.847	-3.26822	5.29245e-10	6.16997e-09	EIF2B5	eukaryotic translation initiation factor 2B, subunit 5 epsilon, 82kDa	8893
V2HS_19281	10611	4670.26	-2.20059	5.2907e-10	6.16997e-09	PWP2	PWP2 periodic tryptophan protein homolog (yeast)	5822
V2HS_97292	1789.66	444.375	-3.85164	4.06252e-10	4.79802e-09	SF3B14	splicing factor 3B, 14 kDa subunit	51639
V2HS_103737	588.011	240.74	-2.26309	2.76376e-10	3.34614e-09	LOC645884	similar to 40S ribosomal protein S7 (S8)	645884
V2HS_170289	5351.06	2617.73	-2.02163	2.6092e-10	3.17497e-09	PPM1B	protein phosphatase 1B (formerly 2C), magnesium-dependent, beta isoform	5495
V2HS_171478	2141.9	997.664	-2.06683	2.06151e-10	2.54276e-09	TPD52L2	tumor protein D52-like 2	7165
V2HS_51735	3827.83	1826.16	-2.03752	1.96629e-10	2.43362e-09	SAR1A	SAR1 homolog A (S. cerevisiae)	56681
V2HS_135358	1605.14	727.258	-2.31415	1.31718e-10	1.65001e-09	ERAF	erythroid associated factor	51327
V2HS_59129	3775.83	1537.45	-2.39299	1.27578e-10	1.60093e-09	HTR3C	5-hydroxytryptamine (serotonin) receptor 3, family member C	170572
V2HS_26647	2280.49	841.289	-2.50833	1.0365e-10	1.31205e-09	TMEM55A	transmembrane protein 55A	55529
V2HS_54638	778.008	1652.8	2.25557	8.40704e-11	1.07933e-09	SR140	U2-associated SR140 protein	23350
V2HS_200361	2354.91	1102.24	-2.12435	8.25821e-11	1.064e-09	CLSPN	claspin homolog (Xenopus laevis)	63967
V2HS_137916	5327.87	1941.15	-2.5229	6.15514e-11	8.04509e-10	ISG20L2	interferon stimulated exonuclease gene 20kDa-like 2	81875
V2HS_263333	297.094	736.65	3.11567	5.17269e-11	6.83514e-10	CUL1, Cul1, Cul1	cullin 1, cullin 1, cullin 1	8454, 26965, 362356
V2HS_42976	388.909	198.593	-2.20987	4.52765e-11	6.02686e-10	PRPF6	PRP6 pre-mRNA processing factor 6 homolog (S. cerevisiae)	24148
V2HS_170553	944.375	1833.46	2.00124	2.78773e-11	3.7663e-10	EIF2AK2	eukaryotic translation initiation factor 2-alpha kinase 2	5610
V2HS_132136	1164.31	413.654	-2.70415	1.5763e-11	2.17868e-10	HDAC2	histone deacetylase 2	3066
V2HS_132885	3782.74	1635.73	-2.18169	1.48647e-11	2.06223e-10	AUH	AU RNA binding protein/enoyl-Coenzyme A hydratase	549
V2HS_27915	9681.58	3701.04	-2.49928	1.02855e-11	1.44356e-10	MED7	mediator complex subunit 7	9443
V2HS_262285	1116.54	358.749	-3.66154	8.51614e-12	1.19756e-10	EXOSC4	exosome component 4	54512
V2HS_72135	989.557	464.003	-2.07153	6.62898e-12	9.41341e-11	LOC100128525, UQCRFS1	ubiquinol-cytochrome c reductase, Rieske iron-sulfur polypeptide 1| similar to hCG1641472	7386, 100128525
V2HS_196358	5804.4	2622.98	-2.27702	6.12283e-12	8.72896e-11	LOC100130199, LOC645771, PARP4	poly (ADP-ribose) polymerase family, member 4| similar to hCG1793351| hypothetical protein LOC100130199	143, 645771, 100130199
V2HS_136744	130.433	297.425	2.28392	6.00128e-12	8.57258e-11	VCPIP1	valosin containing protein (p97)/p47 complex interacting protein 1	80124
V2HS_150364	357.199	153.468	-2.50893	5.44208e-12	7.80463e-11	CD38	CD38 molecule	952
V2HS_80551	783.022	2283.9	2.56883	5.11893e-12	7.35579e-11	UCP1	uncoupling protein 1 (mitochondrial, proton carrier)	7350
V2HS_80612	545.231	81.466	-8.41892	4.51943e-12	6.54638e-11	MDN1	MDN1, midasin homolog (yeast)	23195
V2HS_64098	4183.14	1872.99	-2.39755	4.32413e-12	6.28869e-11	UCRC	ubiquinol-cytochrome c reductase complex (7.2 kD)	29796
V2HS_114707	1571.2	584.325	-2.50765	4.29517e-12	6.25917e-11	GLTSCR2	glioma tumor suppressor candidate region gene 2	29997
V2HS_94389	545.404	1308.53	2.33938	2.6768e-12	3.97288e-11	AP1B1	adaptor-related protein complex 1, beta 1 subunit	162
V2HS_84677	316.676	144.487	-2.07285	2.30907e-12	3.46985e-11	U2AF1	U2 small nuclear RNA auxiliary factor 1	7307
V2HS_171711	317.035	41.9794	-8.55713	2.2109e-12	3.32925e-11	UBA52	ubiquitin A-52 residue ribosomal protein fusion product 1	7311
V2HS_93887	2450.21	779.969	-3.48773	1.92567e-12	2.90579e-11	RRM2	ribonucleotide reductase M2 polypeptide	6241
V2HS_87233	1783.42	348.81	-4.51267	1.5068e-12	2.30745e-11	LOC653877, UTP20	UTP20, small subunit (SSU) processome component, homolog (yeast)| similar to Down-regulated in metastasis protein (Key-1A6 protein) (Novel nucleolar protein 73) (NNP73)	27340, 653877
V2HS_225554	2713.7	655.147	-3.59805	1.11136e-12	1.7238e-11	TCP1, Tcp1	t-complex 1, t-complex protein 1	6950, 21454
V2HS_256442	4259.68	1668.25	-2.87401	8.97996e-13	1.41719e-11	CD36	CD36 molecule (thrombospondin receptor)	948
V2HS_262152	691.842	319.921	-2.2137	7.87596e-13	1.25115e-11	TBP	TATA box binding protein	6908
V2HS_171719	3062.18	776.208	-4.65193	3.96582e-13	6.38418e-12	UBA1	ubiquitin-like modifier activating enzyme 1	7317
V2HS_44478	3089.43	1023.11	-2.74333	3.47906e-13	5.63826e-12	PARP15	poly (ADP-ribose) polymerase family, member 15	165631
V2HS_32629	524.776	1184.91	2.209	2.96113e-13	4.83139e-12	NSMAF	neutral sphingomyelinase (N-SMase) activation associated factor	8439
V2HS_97570	3239.72	1381.03	-2.49193	1.74022e-13	2.89823e-12	NIP7	nuclear import 7 homolog (S. cerevisiae)	51388
V2HS_130503	2258.35	1053.52	-2.1055	1.43242e-13	2.40221e-12	PCTK3, Pip5k3	PCTAIRE protein kinase 3, phosphatidylinositol-3-phosphate/phosphatidylinositol 5-kinase, type III	5129, 316457
V2HS_47912	142.34	49.4568	-3.2432	1.09419e-13	1.85653e-12	MCM3AP	minichromosome maintenance complex component 3 associated protein	8888
V2HS_113667	1388.66	676.937	-2.15202	8.10565e-14	1.39827e-12	EIF4A1	eukaryotic translation initiation factor 4A, isoform 1	1973
V2HS_169877	8775.58	3285.99	-2.52349	7.79719e-14	1.35151e-12	PFDN4	prefoldin subunit 4	5203
V2HS_119689	2785.72	1418.21	-2.04261	6.24125e-14	1.09632e-12	TP53INP2	tumor protein p53 inducible nuclear protein 2	58476
V2HS_210037	414.637	1044.66	2.67867	3.83514e-14	6.87851e-13	DMRT2	doublesex and mab-3 related transcription factor 2	10655
V2HS_151155	1035.23	2275.29	2.31072	3.17238e-14	5.7182e-13	DES, Des	desmin, desmin	1674, 13346
V2HS_110980	387.539	132.84	-3.07343	2.3461e-14	4.29307e-13	DYNC1H1	dynein, cytoplasmic 1, heavy chain 1	1778
V2HS_168753	3022.16	836.097	-4.13466	2.23122e-14	4.10363e-13	LOC100131785, LOC100134537, RNF181, Rnf181	ring finger protein 181| hypothetical LOC100131785| hypothetical LOC100134537, ring finger protein 181	51255, 66510, 100131785, 100134537
V2HS_28281	2212.3	975.753	-2.46624	1.28669e-14	2.42193e-13	COPS2	COP9 constitutive photomorphogenic homolog subunit 2 (Arabidopsis)	9318
V2HS_149709	1022.49	109.625	-7.59577	9.63895e-15	1.82383e-13	CPSF6	cleavage and polyadenylation specific factor 6, 68kDa	11052
V2HS_132427	886.847	1928.65	2.12734	4.39123e-15	8.50933e-14	ACADSB	acyl-Coenzyme A dehydrogenase, short/branched chain	36
V2HS_219836	1560.5	346.02	-4.19102	3.57344e-15	6.96195e-14	XPO1	exportin 1 (CRM1 homolog, yeast)	7514
V2HS_188040	1922.52	4147	2.07126	3.50903e-15	6.85494e-14
V2HS_87173	3417.2	1522.23	-2.20145	3.44059e-15	6.75777e-14	RRS1	RRS1 ribosome biogenesis regulator homolog (S. cerevisiae)	23212
V2HS_196805	1689.86	3339.95	2.1013	2.89341e-15	5.72974e-14	CHEK2, Chek2	CHK2 checkpoint homolog (S. pombe), CHK2 checkpoint homolog (S. pombe)	11200, 114212
V2HS_96700	83.9061	326.879	3.83402	2.50866e-15	5.02288e-14	SYF2	SYF2 homolog, RNA splicing factor (S. cerevisiae)	25949
V2HS_174029	3872.22	1405.27	-2.60325	2.50102e-15	5.02149e-14	RNF125	ring finger protein 125	54941
V2HS_150142	181.065	425.233	2.41179	1.9429e-15	3.94474e-14	C1S	complement component 1, s subcomponent	716
V2HS_245200	559.924	104.786	-6.24808	1.1159e-15	2.33113e-14	DGCR9, 100041426	DiGeorge syndrome critical region gene 9, predicted gene, 100041426	25787, 100041426
V2HS_241405	445.03	1012.81	2.17093	6.79828e-16	1.43259e-14	ADHFE1	alcohol dehydrogenase, iron containing, 1	137872
V2HS_171951	639.955	1312.43	2.0064	6.0841e-16	1.29722e-14	VIP	vasoactive intestinal peptide	7432
V2HS_197416	898.933	1846.06	2.16439	5.61437e-16	1.20061e-14	GALNT6	UDP-N-acetyl-alpha-D-galactosamine:polypeptide N-acetylgalactosaminyltransferase 6 (GalNAc-T6)	11226
V2HS_96438	14062.1	4821.7	-3.22815	5.51584e-16	1.18656e-14	BRP44	brain protein 44	25874
V2HS_275263	5398.14	1370.08	-3.64061	2.82387e-16	6.14787e-15	TXN	thioredoxin	7295
V2HS_91463	4701.45	2012.07	-2.25501	2.5517e-16	5.60598e-15	EXOC3	exocyst complex component 3	11336
V2HS_243379	1341.17	320.153	-3.78188	2.21713e-16	4.91577e-15	GTPBP4, Gtpbp4, Gtpbp4, LOC295122, LOC299312, LOC683324	GTP binding protein 4, GTP binding protein 4, GTP binding protein 4| similar to G protein-binding protein CRFG| similar to G protein-binding protein CRFG| similar to Nucleolar GTP-binding protein 1 (Chronic renal failure gene protein) (GTP-binding protein NGB)	23560, 69237, 114300, 295122, 299312, 683324
V2HS_132809	4608.96	2055.8	-2.16443	1.30925e-16	2.9947e-15	ATP5J	ATP synthase, H+ transporting, mitochondrial F0 complex, subunit F6	522
V2HS_15002	94.6681	8.34569	-10.7918	1.13065e-16	2.59439e-15	RUNX1T1, Runx1t1, Runx1t1	runt-related transcription factor 1; translocated to, 1 (cyclin D-related), runt-related transcription factor 1; translocated to, 1 (cyclin D-related), runt-related transcription factor 1; translocated to, 1 (cyclin D-related)	862, 12395, 362489
V2HS_15119	1459.15	584.59	-2.41128	1.04339e-16	2.42496e-15	OSGIN2, Osgin2, Osgin2	oxidative stress induced growth inhibitor family member 2, oxidative stress induced growth inhibitor family member 2, oxidative stress induced growth inhibitor family member 2	734, 209212, 313085
V2HS_170736	884.421	99.1441	-10.1386	4.93771e-17	1.17401e-15	PSMB5	proteasome (prosome, macropain) subunit, beta type, 5	5693
V2HS_32863	2303.33	1013.69	-2.20321	3.61715e-17	8.68597e-16	RFC4, Rfc4	replication factor C (activator 1) 4, 37kDa, replication factor C (activator 1) 4	5984, 106344
V2HS_65151	638.168	102.825	-5.95902	1.91801e-17	4.73153e-16	NEDD1, EG667510, Nedd1, Nedd1	neural precursor cell expressed, developmentally down-regulated 1, neural precursor cell expressed, developmentally down-regulated gene 1| predicted gene, EG667510, neural precursor cell expressed, developmentally down-regulated 1	17997, 121441, 299730, 667510
V2HS_59247	1412.14	508.328	-2.61201	9.6937e-18	2.41607e-16	VN1R1	vomeronasal 1 receptor 1	57191
V2HS_47926	340.754	700.475	2.14861	8.23472e-18	2.06669e-16	SGPL1	sphingosine-1-phosphate lyase 1	8879
V2HS_114652	3690.14	7400.45	2.01458	6.22116e-18	1.57226e-16	GPX7	glutathione peroxidase 7	2882
V2HS_205930	2898.2	1453.59	-2.11409	4.14042e-18	1.05007e-16	ISCU	iron-sulfur cluster scaffold homolog (E. coli)	23479
V2HS_27184	1654.11	450.757	-3.80393	3.48902e-18	8.8798e-17	THOC5	THO complex 5	8563
V2HS_177214	474.203	1265.6	2.56735	2.07158e-18	5.3668e-17	LOC644132, MAFG	v-maf musculoaponeurotic fibrosarcoma oncogene homolog G (avian)| similar to basic-leucine zipper transcription factor MafG	4097, 644132
V2HS_206188	832.737	255.217	-3.61546	1.24313e-18	3.2674e-17	CCT3	chaperonin containing TCP1, subunit 3 (gamma)	7203
V2HS_229542	5233.73	1581.21	-3.20706	1.18475e-18	3.12532e-17	UTP11L, Utp11l	UTP11-like, U3 small nucleolar ribonucleoprotein, (yeast), UTP11-like, U3 small nucleolar ribonucleoprotein, (yeast)	51118, 170669
V2HS_49436	1435.76	411.3	-3.84022	1.01093e-18	2.67656e-17	SART1	squamous cell carcinoma antigen recognized by T cells	9092
V2HS_31839	2330.84	743.079	-3.21966	9.11015e-19	2.42982e-17	S100A8	S100 calcium binding protein A8	6279
V2HS_198882	147.673	50.4275	-2.83239	6.0548e-19	1.63299e-17	DDI2, RSC1A1	regulatory solute carrier protein, family 1, member 1| DDI1, DNA-damage inducible 1, homolog 2 (S. cerevisiae)	6248, 84301
V2HS_20975	3069.63	667.185	-5.50991	3.63538e-19	1.01847e-17	SPATA5	spermatogenesis associated 5	166378
V2HS_227719	5559.39	2273.73	-2.41408	3.14505e-19	8.8453e-18	LOC100133398, SELT, 2810407C02Rik, Selt	selenoprotein T| similar to Selenoprotein T, RIKEN cDNA 2810407C02 gene, selenoprotein T	51714, 69227, 365802, 100133398
V2HS_213510	3168.48	1202.38	-2.71971	3.0904e-19	8.72555e-18	IGLJ3	immunoglobulin lambda joining 3	28831
V2HS_179144	1068.24	2997.6	2.69766	2.02142e-19	5.77503e-18	NSMCE2	non-SMC element 2, MMS21 homolog (S. cerevisiae)	286053
V2HS_172458	1034.2	2555.22	2.52272	2.78017e-20	8.26958e-19	MFAP5	microfibrillar associated protein 5	8076
V2HS_157038	3002.72	1111.12	-2.60508	2.57864e-20	7.70182e-19	NUP43	nucleoporin 43kDa	348995
V2HS_151873	63.7723	8.01173	-7.66905	1.14649e-20	3.54138e-19	MNDA	myeloid cell nuclear differentiation antigen	4332
V2HS_92299	2615.13	802.883	-3.4257	9.9799e-21	3.09591e-19	PRNP	prion protein	5621
V2HS_96371	11202.8	4220.49	-2.82003	3.51905e-21	1.1156e-19	RIMS1	regulating synaptic membrane exocytosis 1	22999
V2HS_91427	951.407	1886.78	2.04535	1.58402e-21	5.08858e-20	GOLIM4	golgi integral membrane protein 4	27333
V2HS_88364	221.163	637.116	2.88578	1.07732e-21	3.5076e-20	CCND1	cyclin D1	595
V2HS_56638	175.294	28.3047	-6.15109	6.94118e-22	2.29091e-20	THY1	Thy-1 cell surface antigen	7070
V2HS_42554	5566.75	2687.54	-2.04539	6.03899e-22	2.00229e-20	HMMR	hyaluronan-mediated motility receptor (RHAMM)	3161
V2HS_119600	2710.53	5774.35	2.23	2.98691e-22	1.00416e-20	PM20D2	peptidase M20 domain containing 2	135293
V2HS_55751	941.321	2464.66	2.55127	2.54026e-22	8.66085e-21
V2HS_39420	1435.3	487.662	-3.05558	2.27307e-22	7.82369e-21	SLC17A6	solute carrier family 17 (sodium-dependent inorganic phosphate cotransporter), member 6	57084
V2HS_170340	1510.43	152.915	-14.3614	1.79323e-22	6.20166e-21	PPP2CA	protein phosphatase 2 (formerly 2A), catalytic subunit, alpha isoform	5515
V2HS_134274	8125.99	3723.31	-2.21952	1.12717e-22	3.93584e-21	NAG	neuroblastoma-amplified protein	51594
V2HS_65128	284.525	768.908	2.51593	9.14648e-23	3.20926e-21	MASP1	mannan-binding lectin serine peptidase 1 (C4/C2 activating component of Ra-reactive factor)	5648
V2HS_241382	10421.7	3386.54	-2.96115	9.00522e-23	3.17511e-21	PRPF18	PRP18 pre-mRNA processing factor 18 homolog (S. cerevisiae)	8559
V2HS_170071	47.1596	11.0464	-3.70805	8.88678e-23	3.14871e-21	PLAGL2	pleiomorphic adenoma gene-like 2	5326
V2HS_34033	1160.06	2763.85	2.29056	8.45136e-23	3.00918e-21	RETN	resistin	56729
V2HS_177292	1165.57	2278.78	2.03249	2.55979e-23	9.25108e-22	RTN4IP1, Rtn4ip1, Rtn4ip1	reticulon 4 interacting protein 1, reticulon 4 interacting protein 1, reticulon 4 interacting protein 1	84816, 170728, 309912
V2HS_115651	993.807	220.788	-4.41591	2.24778e-23	8.1643e-22
V2HS_130491	1332.66	370.667	-3.38627	8.90026e-24	3.31604e-22	CCT5	chaperonin containing TCP1, subunit 5 (epsilon)	22948
V2HS_278320	7874.52	3504.4	-2.31535	4.07626e-24	1.54258e-22	LOC100129028, RPLP1	ribosomal protein, large, P1| similar to 60S acidic ribosomal protein P1	6176, 100129028
V2HS_192755	915.523	60.0473	-13.2509	1.71914e-24	6.71673e-23	ATP5A1	ATP synthase, H+ transporting, mitochondrial F1 complex, alpha subunit 1, cardiac muscle	498
V2HS_20625	4546.56	1317.01	-3.79951	1.35659e-24	5.44746e-23	LOC100130289, LOC100130932, SNRPG	small nuclear ribonucleoprotein polypeptide G| similar to Sm protein G| Small nuclear ribonucleoprotein G-like protein	6637, 100130289, 100130932
V2HS_175225	436.543	931.394	2.15144	5.34631e-25	2.22087e-23	RSBN1	round spermatid basic protein 1	54665
V2HS_117728	17660.7	7412.06	-2.37911	1.14972e-25	4.91726e-24	REG4	regenerating islet-derived family, member 4	83998
V2HS_19708	4776.68	2357.81	-2.11799	5.56336e-26	2.42241e-24	PLK1	polo-like kinase 1 (Drosophila)	5347
V2HS_41638	18902.7	3782.06	-5.71159	3.32068e-26	1.50012e-24	PABPN1	poly(A) binding protein, nuclear 1	8106
V2HS_15118	2028.13	924.655	-2.11375	1.50563e-26	6.88778e-25	OSGIN2	oxidative stress induced growth inhibitor family member 2	734
V2HS_53947	5462.38	2228.81	-2.55201	1.05066e-26	4.89946e-25	LOC728900, P4HB	prolyl 4-hydroxylase, beta polypeptide| similar to prolyl 4-hydroxylase beta-subunit	5034, 728900
V2HS_257156	5954.65	2885.93	-2.04595	6.87158e-27	3.28926e-25	GNASAS	GNAS antisense RNA (non-protein coding)	149775
V2HS_85677	64.6168	200.018	2.87277	6.81364e-27	3.28327e-25	VSX1	visual system homeobox 1	30813
V2HS_72140	120.209	7.87306	-19.6382	5.38545e-27	2.61249e-25	LOC100128525, UQCRFS1	ubiquinol-cytochrome c reductase, Rieske iron-sulfur polypeptide 1| similar to hCG1641472	7386, 100128525
V2HS_173151	401.007	848.357	2.08424	1.67613e-27	8.24154e-26	GZMB	granzyme B (granzyme 2, cytotoxic T-lymphocyte-associated serine esterase 1)	3002
V2HS_235684	1747.08	554.394	-3.04845	5.83438e-28	2.90834e-26	ANAPC1, RGPD1	anaphase promoting complex subunit 1| RANBP2-like and GRIP domain containing 1	64682, 400966
V2HS_59753	519.205	1057.02	2.14079	3.11359e-28	1.58486e-26	CATR1	CATR tumorigenicity conversion 1	856
V2HS_62672	1683.43	314.809	-5.67884	3.02585e-28	1.55112e-26	LMNB1	lamin B1	4001
V2HS_133372	9761.3	3449.92	-2.88503	2.56868e-28	1.32617e-26	INHBB	inhibin, beta B	3625
V2HS_215061	2688.88	518.534	-5.37332	2.56811e-28	1.32617e-26	DCTN3	dynactin 3 (p22)	11258
V2HS_191980	2989.98	975.845	-2.97328	9.34329e-29	4.96075e-27	CSE1L	CSE1 chromosome segregation 1-like (yeast)	1434
V2HS_33774	1234.89	2612.47	2.14813	7.42534e-29	4.00525e-27	WNT2B	wingless-type MMTV integration site family, member 2B	7482
V2HS_170030	1437.69	2845.37	2.01188	3.14469e-29	1.72196e-27	NCCRP1, PI4KA, PI4KAP1	phosphatidylinositol 4-kinase, catalytic, alpha| non-specific cytotoxic cell receptor protein 1 homolog (zebrafish)| phosphatidylinositol 4-kinase, catalytic, alpha pseudogene 1	5297, 342897, 728233
V2HS_245224	3075.75	1286.81	-2.44527	3.17776e-30	1.76683e-28	THOC1	THO complex 1	9984
V2HS_115838	763.138	1743.16	2.27914	3.31451e-31	1.90137e-29	ERAP1	endoplasmic reticulum aminopeptidase 1	51752
V2HS_116707	485.683	1108.35	2.23542	1.79165e-31	1.04436e-29	S1PR5	sphingosine-1-phosphate receptor 5	53637
V2HS_192061	990.183	365.583	-2.62025	1.29466e-31	7.60797e-30	HSPE1, LOC100132346	heat shock 10kDa protein 1 (chaperonin 10)| similar to chaperonin 10	3336, 100132346
V2HS_214684	3693.41	1527.5	-2.47622	1.1996e-31	7.10714e-30
V2HS_118063	2955.52	689.595	-4.67271	8.82935e-32	5.27426e-30	UTP15, Utp15, Utp15	UTP15, U3 small nucleolar ribonucleoprotein, homolog (S. cerevisiae), UTP15, U3 small nucleolar ribonucleoprotein, homolog (yeast), UTP15, U3 small nucleolar ribonucleoprotein, homolog (S. cerevisiae)	84135, 105372, 310019
V2HS_115234	7281.53	1837.28	-4.1062	2.02665e-32	1.22072e-30	RAB23	RAB23, member RAS oncogene family	51715
V2HS_43054	91.7481	411.885	4.20655	6.49418e-33	3.97796e-31	TMEM154	transmembrane protein 154	201799
V2HS_68244	1054.11	123.551	-7.71544	1.54688e-33	9.63866e-32	MED23	mediator complex subunit 23	9439
V2HS_174108	308.693	648.058	2.0595	3.30061e-34	2.0927e-32	TRNAU1AP	tRNA selenocysteine 1 associated protein 1	54952
V2HS_133238	3060.19	1084.38	-2.95904	2.73555e-34	1.74978e-32	IARS	isoleucyl-tRNA synthetase	3376
V2HS_188616	6470.04	2907.47	-2.19498	7.94433e-35	5.26804e-33	SNRNP27	small nuclear ribonucleoprotein 27kDa (U4/U6.U5)	11017
V2HS_56338	733.409	324.932	-2.26406	1.42707e-35	9.64006e-34	TAF12	TAF12 RNA polymerase II, TATA box binding protein (TBP)-associated factor, 20kDa	6883
V2HS_265999	21005.4	4623.59	-4.40019	4.3973e-36	3.02702e-34	GSPT1	G1 to S phase transition 1	2935
V2HS_177291	637.837	1445.61	2.30563	4.06161e-36	2.82282e-34	RTN4IP1	reticulon 4 interacting protein 1	84816
V2HS_229617	5338.84	1226.12	-4.67967	3.79839e-36	2.66551e-34	COPS4	COP9 constitutive photomorphogenic homolog subunit 4 (Arabidopsis)	51138
V2HS_115478	2498.7	1151.77	-2.1385	2.86574e-36	2.03074e-34	IPO11	importin 11	51194
V2HS_220312	2932.14	1016.01	-2.84998	1.13286e-36	8.10724e-35	UQCRC2	ubiquinol-cytochrome c reductase core protein II	7385
V2HS_219967	1083.64	2228.29	2.06147	7.83898e-37	5.66601e-35	GPR177	G protein-coupled receptor 177	79971
V2HS_153505	1249.41	597.862	-2.11454	3.54153e-37	2.58567e-35	SRPK1	SFRS protein kinase 1	6732
V2HS_131680	2582.3	485.434	-4.91251	1.54724e-37	1.14117e-35	RPL38	ribosomal protein L38	6169
V2HS_173327	84.7853	9.42404	-8.46291	1.89446e-38	1.44138e-36	SHMT1	serine hydroxymethyltransferase 1 (soluble)	6470
V2HS_229350	110.831	359.649	3.18855	8.92368e-39	6.86174e-37	LOC100134184, LOC652164, PDE4DIP	phosphodiesterase 4D interacting protein| similar to KIAA0454 protein| similar to phosphodiesterase 4D interacting protein	9659, 652164, 100134184
V2HS_70492	271.015	599.817	2.15112	6.52822e-39	5.07376e-37	HPS4	Hermansky-Pudlak syndrome 4	89781
V2HS_51357	496.032	1136.75	2.31945	6.4186e-39	5.04279e-37	DUS3L	dihydrouridine synthase 3-like (S. cerevisiae)	56931
V2HS_269315	3105.76	1231.9	-2.52797	4.24646e-39	3.3729e-37	AHCTF1	AT hook containing transcription factor 1	25909
V2HS_179133	118.878	259.5	2.18561	1.69097e-39	1.35804e-37	XKR6	XK, Kell blood group complex subunit-related family, member 6	286046
V2HS_120224	1096.6	2382.63	2.14989	2.42327e-40	1.99039e-38	LOC732371, MLKL	mixed lineage kinase domain-like| similar to mixed lineage kinase domain-like	197259, 732371
V2HS_65122	616.344	1360.44	2.1756	5.62677e-41	4.67475e-39	LOH3CR2A	loss of heterozygosity, 3, chromosomal region 2, gene A	29931
V2HS_118969	423.784	919.979	2.14322	1.2976e-41	1.11655e-39	MAP3K9	mitogen-activated protein kinase kinase kinase 9	4293
V2HS_36333	11834.4	3870.93	-2.95302	5.16378e-42	4.49684e-40	PLXNB3	plexin B3	5365
V2HS_113984	8981.94	2242.52	-4.07946	5.12175e-42	4.49684e-40	KDSR	3-ketodihydrosphingosine reductase	2531
V2HS_130955	5957.54	2577.75	-2.35634	1.23735e-42	1.11795e-40	GUCY1A2	guanylate cyclase 1, soluble, alpha 2	2977
V2HS_132487	835.709	142.923	-5.44917	1.05938e-42	9.69266e-41	AHSG	alpha-2-HS-glycoprotein	197
V2HS_137340	14174.4	4328.52	-3.20061	1.76564e-43	1.65741e-41	TRIB1	tribbles homolog 1 (Drosophila)	10221
V2HS_203535	1208.7	227.907	-5.60179	1.56945e-43	1.49263e-41	YME1L1, Yme1l1, Yme1l1	YME1-like 1 (S. cerevisiae), YME1-like 1 (S. cerevisiae), YME1-like 1 (S. cerevisiae)	10730, 27377, 114217
V2HS_198047	866.237	2019.52	2.28885	1.24716e-43	1.20193e-41	PTTG2	pituitary tumor-transforming 2	10744
V2HS_197190	836.086	64.8352	-11.8067	1.09301e-43	1.0676e-41	RCL1	RNA terminal phosphate cyclase-like 1	10171
V2HS_30516	625.191	1475.21	2.35224	2.66247e-44	2.63621e-42	DISC1	disrupted in schizophrenia 1	27185
V2HS_17726	3327.21	1288.85	-2.5632	1.96182e-44	1.96945e-42	EPRS, Eprs, LOC633677	glutamyl-prolyl-tRNA synthetase, glutamyl-prolyl-tRNA synthetase| similar to Bifunctional aminoacyl-tRNA synthetase	2058, 107508, 633677
V2HS_76507	2785.41	1354.48	-2.04873	2.8026e-45	2.85313e-43	INADL	InaD-like (Drosophila)	10207
V2HS_238370	3176.13	1141.01	-2.76544	0	0	IDH2	isocitrate dehydrogenase 2 (NADP+), mitochondrial	3418
V2HS_188187	3882.97	1357.93	-2.90177	0	0	hCG_18290, LOC644996, LOC728572, RPL32	ribosomal protein L32| hCG18290| similar to hCG23063| similar to rCG33193	6161, 644907, 644996, 728572
V2HS_152154	1351.2	278.717	-4.54477	0	0	NCBP1	nuclear cap binding protein subunit 1, 80kDa	4686
V2HS_99909	6742.8	3210.07	-2.11263	0	0	AGAP10, AGAP11, AGAP5, AGAP6, AGAP7, AGAP8, AGAP9, CTGLF1, RP11-144G6.7	centaurin, gamma-like family, member 1| ankyrin repeat and GTPase domain Arf GTPase activating protein 11| hypothetical LOC399753| ArfGAP with GTPase domain, ankyrin repeat and PH domain 6| ArfGAP with GTPase domain, ankyrin repeat and PH domain 9| ArfGAP with GTPase domain, ankyrin repeat and PH domain 7| ArfGAP with GTPase domain, ankyrin repeat and PH domain 10| ArfGAP with GTPase domain, anky…	119016, 119385, 399753, 414189, 642517, 653268, 728127, 728404, 729092
V2HS_199068	4347.02	968.564	-4.41146	0	0	DCTN2	dynactin 2 (p50)	10540
V2HS_256081	2120.05	494.186	-4.21086	0	0	GNGT1	guanine nucleotide binding protein (G protein), gamma transducing activity polypeptide 1	2792
V2HS_68796	4889.05	1622.79	-3.02827	0	0	GRAP2	GRB2-related adaptor protein 2	9402
V2HS_113386	913.605	121.116	-7.69669	0	0	DARS, Dars	aspartyl-tRNA synthetase, aspartyl-tRNA synthetase	1615, 226414
V2HS_172874	1193.7	2987.89	2.41547	0	0	CS, Cs	citrate synthase, citrate synthase	1431, 170587
V2HS_253498	3790	651.94	-5.69811	0	0	ISCU	iron-sulfur cluster scaffold homolog (E. coli)	23479
V2HS_30890	843.676	2374.27	2.76578	0	0	TREM1	triggering receptor expressed on myeloid cells 1	54210
V2HS_136909	5609.46	1623.41	-3.46579	0	0	NARG1	NMDA receptor regulated 1	80155
V2HS_98171	3204.15	451.269	-6.68107	0	0	ANAPC1, LOC100134301	anaphase promoting complex subunit 1| hypothetical protein LOC100134301	64682, 100134301
V2HS_67776	718.435	27.519	-27.4401	0	0	LOC100130130, LOC653773, RPL31, RPL31P10, RPL31P4	ribosomal protein L31| ribosomal protein L31 pseudogene 10| similar to mCG49427| ribosomal protein L31 pseudogene 4| similar to mCG49427	6160, 390283, 653773, 729646, 100130130
V2HS_198819	1005.29	210.184	-4.55756	0	0	TACC3	transforming, acidic coiled-coil containing protein 3	10460
V2HS_251031	24.4594	2.82028	-8.7975	0	0	UBE2O	ubiquitin-conjugating enzyme E2O	63893
V2HS_62026	205.839	535.413	2.59911	0	0	DSC1	desmocollin 1	1823
V2HS_213858	1187.27	596.967	-2.00856	0	0	hCG_2015956, LOC100130892, LOC100131085, LOC100134504, LOC130728, LOC388401, LOC389992, LOC390413, LOC641900, LOC646346, LOC729449, LOC729677, RPL7	ribosomal protein L7| similar to ribosomal protein L7| similar to ribosomal protein L7| similar to hCG2040259| similar to ribosomal protein L7| similar to 60S ribosomal protein L7| similar to ribosomal protein L7| hCG2015956| similar to hCG1783090| hypothetical LOC729677| hypothetical protein LOC100130892| hypothetical LOC100131085| hypothetical protein LOC100134504	6129, 130728, 388401, 389992, 390413, 641900, 646346, 648000, 729449, 729677, 100130892, 100131085, 100134504
V2HS_250302	1825.57	442.369	-4.09542	0	0	NKX2-8	NK2 homeobox 8	26257
V2HS_225046	5306.68	2059.69	-2.57613	0	0	DKC1	dyskeratosis congenita 1, dyskerin	1736
V2HS_88343	305.734	29.7284	-10.6389	0	0	CATSPER1	cation channel, sperm associated 1	117144
V2HS_55791	13788.9	5972.21	-2.31938	0	0	TAF1A	TATA box binding protein (TBP)-associated factor, RNA polymerase I, A, 48kDa	9015
V2HS_71050	7111.49	2915.04	-2.47785	0	0	GLS2	glutaminase 2 (liver, mitochondrial)	27165
V2HS_41604	4792.1	2075.22	-2.34952	0	0	BAT1, Bat1a, LOC100045318	HLA-B associated transcript 1, HLA-B-associated transcript 1A| similar to HLA-B associated transcript 1	7919, 53817, 100045318
V2HS_171998	231.171	660.26	2.78948	0	0	CORO2A	coronin, actin binding protein, 2A	7464
V2HS_47787	2549.01	1037.76	-2.48781	0	0	PRPF4B	PRP4 pre-mRNA processing factor 4 homolog B (yeast)	8899
V2HS_203477	6180.29	1916.49	-3.18248	0	0	YME1L1	YME1-like 1 (S. cerevisiae)	10730
V2HS_24443	4723.78	1791.96	-2.61458	0	0	USO1	USO1 homolog, vesicle docking protein (yeast)	8615
V2HS_150973	5540.49	1808.8	-3.05458	0	0	CSNK1A1	casein kinase 1, alpha 1	1452
V2HS_272934	3133.23	795.516	-4.11024	0	0	NARG1	NMDA receptor regulated 1	80155
V2HS_90675	178.327	586.415	3.25637	0	0	PDE10A	phosphodiesterase 10A	10846
V2HS_229531	4348.39	884.303	-5.01029	0	0	RPS25	ribosomal protein S25	6230
V2HS_131582	1118.81	219.002	-5.01484	0	0	FAM21C, LOC388344, RPL13	ribosomal protein L13| family with sequence similarity 21, member C| ribosomal protein L13 pseudogene	6137, 253725, 388344
V2HS_196465	5142.46	2195.51	-2.33225	0	0	HSPA8	heat shock 70kDa protein 8	3312
V2HS_227951	3733.9	1715.76	-2.18508	0	0	GATA3	GATA binding protein 3	2625
V2HS_66094	1018.32	184.823	-5.04236	0	0	LSM2	LSM2 homolog, U6 small nuclear RNA associated (S. cerevisiae)	57819
[truncated: 25 more rows]

## Sheet: 2H
Primary hits identified by microarray analysis in the S500 screen with combined biological replicates (A & B)
[truncated: 321 more rows]

[truncated: 10 more sheets: 2I, 2J, 2K, 2L, 2M, 2N, 2O, 2P, 2Q, 2R]
