# Supplementary material for: Optimized PCR Conditions and Increased shRNA Fold Representation Improve Reproducibility of Pooled shRNA Screens
Source: PLoS One. 2012 Aug 1;7(8):e42341. doi: 10.1371/journal.pone.0042341 (PMC3411659; doi:10.1371/journal.pone.0042341)
Supplement: Table S3 — List of primary hits identified in the HEK293 viability screen and overlap with the literature. (XLSX) [file pone.0042341.s008.xlsx]

## Sheet: Sheet1
Table S3 Primary hits identified in this screen that have been previously reported in literature.
Clone_ID of Schlabach et al. hits found in common with at least 1 experiment	Gene Symbol	Experiments that also contain this hit
V2HS_50448	XYLB	S100AB-100x-MA,S500AB-500x-MA,S500AB-500x-NGS
V2HS_171177	RAD23B	S100AB-100x-MA,S100AB-100x-NGS,S500AB-500x-MA,S500AB-500x-NGS
V2HS_171719	UBA1	S100AB-100x-MA,S500AB-500x-MA
V2HS_219836	XPO1	S100AB-100x-MA,S500AB-500x-MA
V2HS_65733	CNOT4	S100AB-100x-NGS,S500AB-500x-MA,S500AB-500x-NGS
V2HS_48341	CCNC	S100AB-100x-NGS,S500AB-500x-NGS
V2HS_213016		S100AB-100x-NGS,S500AB-500x-MA,S500AB-500x-NGS
V2HS_154074	TIMP2	S100AB-100x-NGS
V2HS_57542	SOCS4	S100AB-100x-MA,S500AB-500x-MA,S500AB-500x-NGS
V2HS_259026	F8	S100AB-100x-NGS
V2HS_54207	TF	S100AB-100x-MA,S500AB-500x-MA
V2HS_32988	ULK1	S100AB-100x-NGS
V2HS_136019	PSTPIP2	S100AB-100x-MA,S500AB-500x-MA,S500AB-500x-NGS
V2HS_60493	LOC440354, LOC595101, LOC641298, LOC728423, LOC729513, SMG1	S500AB-500x-NGS
V2HS_52030	NANS	S100AB-100x-MA,S100AB-100x-NGS,S500AB-500x-MA,S500AB-500x-NGS
V2HS_87233	LOC653877, UTP20	S100AB-100x-MA,S500AB-500x-MA
V2HS_149471	SSH2	S100AB-100x-MA,S100AB-100x-NGS,S500AB-500x-MA,S500AB-500x-NGS
V2HS_153643	STX5, Stx5a, Stx5	S100AB-100x-MA,S500AB-500x-NGS
V2HS_19708	PLK1	S100AB-100x-MA,S100AB-100x-NGS,S500AB-500x-MA,S500AB-500x-NGS
V2HS_94788	RAC1	S100AB-100x-MA
V2HS_170027	PI4KA	S100AB-100x-MA,S100AB-100x-NGS,S500AB-500x-NGS
V2HS_228623	UBE2J1	S100AB-100x-MA,S500AB-500x-MA,S500AB-500x-NGS
V2HS_28281	COPS2	S100AB-100x-MA,S500AB-500x-MA
V2HS_98171	ANAPC1, LOC100134301	S100AB-100x-MA,S500AB-500x-MA
V2HS_115205	RNF138	S100AB-100x-MA,S100AB-100x-NGS
V2HS_42670	TAF1	S100AB-100x-MA,S100AB-100x-NGS,S500AB-500x-MA,S500AB-500x-NGS
V2HS_255175	KCNC2	S100AB-100x-MA,S500AB-500x-MA
V2HS_229617	COPS4	S100AB-100x-MA,S100AB-100x-NGS,S500AB-500x-MA,S500AB-500x-NGS
V2HS_13471	DDI2, RSC1A1	S100AB-100x-MA,S100AB-100x-NGS,S500AB-500x-MA,S500AB-500x-NGS
V2HS_170292	PPM1G	S100AB-100x-MA
V2HS_58598	SERPINI2	S100AB-100x-MA,S100AB-100x-NGS,S500AB-500x-MA,S500AB-500x-NGS
V2HS_91775	CASK	S100AB-100x-MA,S500AB-500x-NGS
V2HS_130503	PCTK3, Pip5k3	S100AB-100x-MA,S100AB-100x-NGS,S500AB-500x-MA,S500AB-500x-NGS
V2HS_2201	MAP3K4	S100AB-100x-MA,S500AB-500x-MA,S500AB-500x-NGS
V2HS_171717	UBA1	S100AB-100x-MA,S500AB-500x-MA
V2HS_223337	PPP1R15B	S100AB-100x-MA,S100AB-100x-NGS,S500AB-500x-MA,S500AB-500x-NGS
V2HS_155490	FANCL	S100AB-100x-MA,S100AB-100x-NGS,S500AB-500x-MA,S500AB-500x-NGS
V2HS_150247	CAT	S100AB-100x-NGS
V2HS_171718	UBA1	S100AB-100x-MA,S100AB-100x-NGS,S500AB-500x-MA,S500AB-500x-NGS
V2HS_172999	PTK2B	S100AB-100x-MA,S100AB-100x-NGS,S500AB-500x-NGS
V2HS_71810	STK39	S100AB-100x-NGS,S500AB-500x-MA
V2HS_49849	FBXO9	S100AB-100x-MA,S100AB-100x-NGS,S500AB-500x-MA,S500AB-500x-NGS
V2HS_170413		S100AB-100x-MA,S100AB-100x-NGS
V2HS_150713	COL4A1	S100AB-100x-MA,S500AB-500x-NGS
V2HS_36957	HGS	S500AB-500x-NGS
V2HS_111215	DUSP22, LOC100134291, LOC100134371	S100AB-100x-NGS,S500AB-500x-MA
V2HS_171015	PTPRN	S100AB-100x-MA,S100AB-100x-NGS
V2HS_49254	USP8, Usp8	S100AB-100x-MA,S500AB-500x-NGS
V2HS_115051	ANAPC7	S100AB-100x-MA,S500AB-500x-MA,S500AB-500x-NGS
V2HS_68242	MED23	S100AB-100x-MA,S100AB-100x-NGS,S500AB-500x-MA,S500AB-500x-NGS
V2HS_173758	WHSC1L1	S100AB-100x-MA,S100AB-100x-NGS
V2HS_150565	CEACAM4	S100AB-100x-NGS,S500AB-500x-MA
V2HS_151274	E2F3, E2f3	S100AB-100x-MA,S500AB-500x-MA,S500AB-500x-NGS
V2HS_176498	RNF186	S500AB-500x-MA,S500AB-500x-NGS
V2HS_68113	UBA2	S100AB-100x-MA,S100AB-100x-NGS,S500AB-500x-MA,S500AB-500x-NGS
V2HS_71286	SGK3, Sgk3, Sgk3	S100AB-100x-MA,S100AB-100x-NGS,S500AB-500x-MA
V2HS_176712	FGF21	S100AB-100x-MA,S500AB-500x-NGS
V2HS_152050	MYC	S100AB-100x-NGS
V2HS_171885	USP1	S100AB-100x-MA,S100AB-100x-NGS,S500AB-500x-MA,S500AB-500x-NGS
V2HS_94795	RBBP6, Rbbp6	S100AB-100x-MA,S100AB-100x-NGS,S500AB-500x-MA,S500AB-500x-NGS
V2HS_112634	BUB1B	S100AB-100x-MA,S500AB-500x-MA
V2HS_98421	CERK	S100AB-100x-MA,S100AB-100x-NGS,S500AB-500x-MA,S500AB-500x-NGS
V2HS_150484	CDK7	S100AB-100x-NGS
V2HS_24213	CSNK1G3	S100AB-100x-MA,S100AB-100x-NGS,S500AB-500x-NGS
V2HS_87731	EIF2AK4	S100AB-100x-MA,S500AB-500x-MA,S500AB-500x-NGS
V2HS_170459	PKN1	S100AB-100x-MA,S100AB-100x-NGS,S500AB-500x-MA
V2HS_18567	KEAP1	S100AB-100x-MA,S500AB-500x-MA,S500AB-500x-NGS
V2HS_61557	KCNC3	S100AB-100x-MA
V2HS_198138	ARIH1, Arih1, Arih1	S100AB-100x-MA,S100AB-100x-NGS,S500AB-500x-MA,S500AB-500x-NGS
V2HS_198262	PCGF2	S500AB-500x-NGS
V2HS_62038	MAST1	S100AB-100x-MA,S500AB-500x-MA
V2HS_23909	EIF3A	S100AB-100x-MA,S500AB-500x-MA,S500AB-500x-NGS
V2HS_171092	ALDH18A1	S100AB-100x-MA,S100AB-100x-NGS,S500AB-500x-NGS
V2HS_68111	UBA2	S100AB-100x-MA,S500AB-500x-MA,S500AB-500x-NGS
V2HS_81193	CYLD	S100AB-100x-NGS
V2HS_235684	ANAPC1, RGPD1	S100AB-100x-MA,S100AB-100x-NGS,S500AB-500x-MA,S500AB-500x-NGS
V2HS_112869	CDC5L	S100AB-100x-MA,S500AB-500x-MA,S500AB-500x-NGS
V2HS_200667	MCM7	S100AB-100x-MA,S100AB-100x-NGS,S500AB-500x-MA,S500AB-500x-NGS
V2HS_195441	SENP7	S100AB-100x-MA,S100AB-100x-NGS
V2HS_41780	BAT3, Bat3, Bat3	S500AB-500x-NGS
V2HS_61595	KCNA2	S500AB-500x-NGS
V2HS_171702	TYK2	S100AB-100x-MA,S500AB-500x-MA,S500AB-500x-NGS
V2HS_62084	DAPK1	S100AB-100x-MA,S100AB-100x-NGS
V2HS_197064	RBX1	S100AB-100x-MA,S500AB-500x-MA
V2HS_43933	MAP3K8	S100AB-100x-NGS
V2HS_39982	KLHL6	S100AB-100x-NGS,S500AB-500x-NGS
V2HS_152627	LOC646214, PAK2, Pak2	S100AB-100x-MA
V2HS_195868	COL14A1, UBXN2B	S100AB-100x-MA,S100AB-100x-NGS,S500AB-500x-NGS
V2HS_174178	UCKL1	S100AB-100x-NGS,S500AB-500x-MA,S500AB-500x-NGS
V2HS_66502	PSIP1	S100AB-100x-MA,S100AB-100x-NGS,S500AB-500x-MA
V2HS_23987	SOCS1	S100AB-100x-NGS,S500AB-500x-MA,S500AB-500x-NGS
V2HS_60490	SMG1, LOC691397, RGD1563508	S100AB-100x-MA,S100AB-100x-NGS,S500AB-500x-MA,S500AB-500x-NGS
V2HS_93026	OXCT1	S100AB-100x-NGS
V2HS_192585	CTSC	S100AB-100x-MA,S500AB-500x-MA
V2HS_63188	KCNA10	S100AB-100x-NGS
V2HS_238819	WHSC1L1, Whsc1l1	S100AB-100x-MA,S100AB-100x-NGS,S500AB-500x-NGS
V2HS_37619	UBE2K	S100AB-100x-NGS,S500AB-500x-MA,S500AB-500x-NGS
V2HS_197353	PCGF2	S100AB-100x-MA,S100AB-100x-NGS,S500AB-500x-MA,S500AB-500x-NGS
V2HS_76943	KHK	S500AB-500x-NGS
V2HS_36825	DGKI, Dgki	S100AB-100x-MA,S100AB-100x-NGS,S500AB-500x-MA,S500AB-500x-NGS
V2HS_41473	BAP1	S100AB-100x-MA,S100AB-100x-NGS,S500AB-500x-MA,S500AB-500x-NGS
